# Supplementary material for: Annulated carbocyclic gallylene and bis-gallylene with two-coordinated Ga(i) atoms
Source: Chem Sci. 2024 Nov 14;16(5):2222–30. doi: 10.1039/d4sc06782g (PMC11706234; doi:10.1039/d4sc06782g)
Supplement: SC-016-D4SC06782G-s002 [file SC-016-D4SC06782G-s002.cif]

# Supplementary Information (SI) for Chemical Science.
# This journal is © The Royal Society of Chemistry 2024

####################################################################### 
# 
# This file contains crystal structure data downloaded from the 
# Cambridge Structural Database (CSD) hosted by the Cambridge 
# Crystallographic Data Centre (CCDC).
# 
# Full information about CCDC data access policies and citation 
# guidelines are available at http://www.ccdc.cam.ac.uk/access/V1 
# 
# Audit and citation data items may have been added by the CCDC. 
# Please retain this information to preserve the provenance of 
# this file and to allow appropriate attribution of the data. 
# 
#######################################################################

data_3x2C6H6
_database_code_depnum_ccdc_archive 'CCDC 2334945'
loop_
_audit_author_name
_audit_author_address
'Hans-Georg Stammler'
;University of Bielefeld, Department of Chemistry, Inorganic and Structural Chemistry, Germany
Germany
;
_audit_update_record             
;
2024-02-23 deposited with the CCDC.	2025-01-07 downloaded from the CCDC.
;

# was merschel65_auto

_audit_creation_date             2022-02-21
_audit_creation_method           
;
Olex2 1.3-ac4
(compiled 2019.04.23 svn.r3594 for Rigaku Oxford Diffraction, GUI svn.r5739)
;
_shelx_SHELXL_version_number     2018/3
loop_
_audit_author_email
''
?
_chemical_name_common            ?
_chemical_name_systematic        ?
_chemical_formula_moiety         'C66 H82 Ga2 N4, 3(C6 H6)'
_chemical_formula_sum            'C84 H100 Ga2 N4'
_chemical_formula_weight         1305.11
_chemical_absolute_configuration ad
_chemical_melting_point          ?
_chemical_oxdiff_formula         'C78 H104 Ga2 N2'
loop_
_atom_type_symbol
_atom_type_description
_atom_type_scat_dispersion_real
_atom_type_scat_dispersion_imag
_atom_type_scat_source
C C 0.0033 0.0016 'International Tables Vol C Tables 4.2.6.8 and 6.1.1.4'
H H 0.0000 0.0000 'International Tables Vol C Tables 4.2.6.8 and 6.1.1.4'
Ga Ga 0.2307 1.6083 'International Tables Vol C Tables 4.2.6.8 and 6.1.1.4'
N N 0.0061 0.0033 'International Tables Vol C Tables 4.2.6.8 and 6.1.1.4'

_shelx_space_group_comment       
;
The symmetry employed for this shelxl refinement is uniquely defined
by the following loop, which should always be used as a source of
symmetry information in preference to the above space-group names.
They are only intended as comments.
;
_space_group_crystal_system      tetragonal
_space_group_IT_number           110
_space_group_name_H-M_alt        'I 41 c d'
_space_group_name_Hall           'I 4bw -2c'
loop_
_space_group_symop_operation_xyz
'x, y, z'
'-x+1/2, -y+1/2, z+1/2'
'-y, x+1/2, z+1/4'
'y+1/2, -x, z+3/4'
'x, -y, z+1/2'
'-x+1/2, y+1/2, z'
'-y, -x+1/2, z+3/4'
'y+1/2, x, z+1/4'
'x+1/2, y+1/2, z+1/2'
'-x+1, -y+1, z+1'
'-y+1/2, x+1, z+3/4'
'y+1, -x+1/2, z+5/4'
'x+1/2, -y+1/2, z+1'
'-x+1, y+1, z+1/2'
'-y+1/2, -x+1, z+5/4'
'y+1, x+1/2, z+3/4'

_cell_length_a                   17.2516(2)
_cell_length_b                   17.2516(2)
_cell_length_c                   47.4743(8)
_cell_angle_alpha                90
_cell_angle_beta                 90
_cell_angle_gamma                90
_cell_volume                     14129.1(4)
_cell_formula_units_Z            8
_cell_measurement_reflns_used    51064
_cell_measurement_temperature    100.0(1)
_cell_measurement_theta_max      28.8630
_cell_measurement_theta_min      2.6490
_shelx_estimated_absorpt_T_max   0.979
_shelx_estimated_absorpt_T_min   0.945
_exptl_absorpt_coefficient_mu    0.810
_exptl_absorpt_correction_T_max  1.00000
_exptl_absorpt_correction_T_min  0.77703
_exptl_absorpt_correction_type   multi-scan
_exptl_absorpt_process_details   
;
CrysAlisPro 1.171.41.122a (Rigaku Oxford Diffraction, 2021)
Empirical absorption correction using spherical harmonics,
implemented in SCALE3 ABSPACK scaling algorithm.
;
_exptl_absorpt_special_details   ?
_exptl_crystal_colour            'clear colourless'
_exptl_crystal_colour_lustre     clear
_exptl_crystal_colour_primary    colourless
_exptl_crystal_density_diffrn    1.227
_exptl_crystal_density_meas      ?
_exptl_crystal_density_method    ?
_exptl_crystal_description       plate
_exptl_crystal_F_000             5552
loop_
_exptl_crystal_face_index_h
_exptl_crystal_face_index_k
_exptl_crystal_face_index_l
_exptl_crystal_face_perp_dist
0 0 -1 0.0157
0 0 1 0.0100
-1 0 0 0.0345
1 0 0 0.0345
0 -1 0 0.0348
0 1 0 0.0348

_exptl_crystal_size_max          0.07
_exptl_crystal_size_mid          0.069
_exptl_crystal_size_min          0.026
loop_
_exptl_oxdiff_crystal_face_indexfrac_h
_exptl_oxdiff_crystal_face_indexfrac_k
_exptl_oxdiff_crystal_face_indexfrac_l
_exptl_oxdiff_crystal_face_x
_exptl_oxdiff_crystal_face_y
_exptl_oxdiff_crystal_face_z
0.0004 -0.0007 -0.9993 -0.0052 0.0019 -0.0139
-0.0004 0.0007 0.9993 0.0052 -0.0019 0.0139
-1.0003 0.0041 -0.0034 0.0044 0.0407 0.0039
1.0003 -0.0041 0.0034 -0.0044 -0.0407 -0.0039
-0.0027 -1.0006 0.0050 -0.0383 0.0026 0.0148
0.0027 1.0006 -0.0050 0.0383 -0.0026 -0.0148

_exptl_transmission_factor_max   ?
_exptl_transmission_factor_min   ?
_diffrn_reflns_av_R_equivalents  0.0863
_diffrn_reflns_av_unetI/netI     0.0288
_diffrn_reflns_Laue_measured_fraction_full 0.999
_diffrn_reflns_Laue_measured_fraction_max 0.999
_diffrn_reflns_limit_h_max       24
_diffrn_reflns_limit_h_min       -24
_diffrn_reflns_limit_k_max       24
_diffrn_reflns_limit_k_min       -24
_diffrn_reflns_limit_l_max       66
_diffrn_reflns_limit_l_min       -66
_diffrn_reflns_number            222973
_diffrn_reflns_point_group_measured_fraction_full 0.999
_diffrn_reflns_point_group_measured_fraction_max 0.999
_diffrn_reflns_theta_full        25.242
_diffrn_reflns_theta_max         30.029
_diffrn_reflns_theta_min         2.675
_diffrn_ambient_environment      N~2~
_diffrn_ambient_temperature      100.0(1)
_diffrn_detector                 'CCD plate'
_diffrn_detector_area_resol_mean 5.3114
_diffrn_detector_type            Atlas
_diffrn_measured_fraction_theta_full 0.999
_diffrn_measured_fraction_theta_max 0.999
_diffrn_measurement_details      
;
List of Runs (angles in degrees, time in seconds):

  # Type    Start    End  Width  t~exp~   \w     \q     \k     \f   Frames
#--------------------------------------------------------------------------
  1  \w    -41.00   0.25   0.75   32.00    --  -17.24 -77.00 150.00   55
  2  \w    -47.00 -20.00   0.75   32.00    --  -17.24  77.00-180.00   36
  3  \w    -21.00   5.25   0.75   32.00    --  -17.24 -77.00 -90.00   35
  4  \w    -42.00   5.25   0.75   32.00    --  -17.24 -77.00  90.00   63
  5  \w     40.00  88.00   0.75   32.00    --   17.24 178.00 -60.00   64
  6  \w     58.00  99.25   0.75   32.00    --   17.24-178.00  90.00   55
  7  \w    -75.00 -45.00   0.75   64.00    --  -17.08 131.00-135.25   40
  8  \w    -91.00 -64.75   0.75   64.00    --  -17.08 154.00 -56.12   35
  9  \w     -4.00  87.50   0.75   64.00    --   17.08  38.00  90.00  122
 10  \w    -49.00  37.25   0.75   64.00    --   17.08 -38.00 -90.00  115
 11  \w    -28.00  52.25   0.75   64.00    --   17.08 -90.00 162.91  107
 12  \w    -46.50  42.00   0.75   64.00    --   17.08 -57.00  60.00  118
 13  \w     -1.00  90.50   0.75   64.00    --   17.08  29.00-119.00  122
 14  \w     -8.00  85.00   0.75   64.00    --   17.08  57.00 -30.00  124
 15  \w    -72.00 -29.25   0.75   64.00    --  -17.08 126.00 149.47   57
 16  \w    -91.00 -43.00   0.75   64.00    --  -17.08 154.00-116.63   64
 17  \w    -42.00  12.00   0.75   64.00    --  -17.08 -77.00 -60.00   72
 18  \w    -42.00  12.00   0.75   64.00    --  -17.08 -77.00-180.00   72
 19  \w    -90.00 -42.00   0.75   64.00    --  -17.08 153.00  47.92   64
 20  \w    -72.00 -29.25   0.75   64.00    --  -17.08 126.00  17.15   57
 21  \w     16.00  68.50   0.75   64.00    --   17.08-147.00  53.43   70
;
_diffrn_measurement_device       'four-circle diffractometer'
_diffrn_measurement_device_type  'SuperNova, Dual, Cu at home/near, Atlas'
_diffrn_measurement_method       '\w scans'
_diffrn_orient_matrix_type       
'CrysAlisPro convention (1999,Acta A55,543-557)'
_diffrn_orient_matrix_UB_11      -0.0042341000
_diffrn_orient_matrix_UB_12      0.0383139000
_diffrn_orient_matrix_UB_13      0.0051967000
_diffrn_orient_matrix_UB_21      -0.0406860000
_diffrn_orient_matrix_UB_22      -0.0025384000
_diffrn_orient_matrix_UB_23      -0.0019052000
_diffrn_orient_matrix_UB_31      -0.0039900000
_diffrn_orient_matrix_UB_32      -0.0147082000
_diffrn_orient_matrix_UB_33      0.0138811000
_diffrn_radiation_monochromator  mirror
_diffrn_radiation_probe          x-ray
_diffrn_radiation_type           'Mo K\a'
_diffrn_radiation_wavelength     0.71073
_diffrn_source                   'micro-focus sealed X-ray tube'
_diffrn_source_type              'SuperNova (Mo) X-ray Source'
_reflns_Friedel_coverage         0.977
_reflns_Friedel_fraction_full    0.999
_reflns_Friedel_fraction_max     0.999
_reflns_number_gt                9117
_reflns_number_total             10335
_reflns_odcompleteness_completeness 99.83
_reflns_odcompleteness_iscentric 1
_reflns_odcompleteness_theta     29.97
_reflns_special_details          
;
 Reflections were merged by SHELXL according to the crystal
 class for the calculation of statistics and refinement.
 
 _reflns_Friedel_fraction is defined as the number of unique
 Friedel pairs measured divided by the number that would be
 possible theoretically, ignoring centric projections and
 systematic absences. Completness statistics refer to single and
 composite reflections containing twin component 1 only.
;
_reflns_threshold_expression     'I > 2\s(I)'
_computing_cell_refinement       'CrysAlisPro 1.171.41.122a (Rigaku OD, 2021)'
_computing_data_collection       'CrysAlisPro 1.171.41.122a (Rigaku OD, 2021)'
_computing_data_reduction        'CrysAlisPro 1.171.41.122a (Rigaku OD, 2021)'
_computing_molecular_graphics    'Olex2 (Dolomanov et al., 2009)'
_computing_publication_material  'Olex2 (Dolomanov et al., 2009)'
_computing_structure_refinement  'ShelXL (Sheldrick, 2015)'
_computing_structure_solution    'ShelXT (Sheldrick, 2015)'
_refine_diff_density_max         0.370
_refine_diff_density_min         -0.262
_refine_diff_density_rms         0.056
_refine_ls_abs_structure_details 
;
 Refined as an inversion twin.
;
_refine_ls_abs_structure_Flack   0.484(11)
_refine_ls_extinction_coef       .
_refine_ls_extinction_method     none
_refine_ls_goodness_of_fit_ref   1.109
_refine_ls_hydrogen_treatment    mixed
_refine_ls_matrix_type           full
_refine_ls_number_parameters     426
_refine_ls_number_reflns         10335
_refine_ls_number_restraints     1
_refine_ls_R_factor_all          0.0442
_refine_ls_R_factor_gt           0.0336
_refine_ls_restrained_S_all      1.109
_refine_ls_shift/su_max          0.002
_refine_ls_shift/su_mean         0.000
_refine_ls_structure_factor_coef Fsqd
_refine_ls_weighting_details     
'w=1/[\s^2^(Fo^2^)+(0.0372P)^2^+10.5949P] where P=(Fo^2^+2Fc^2^)/3'
_refine_ls_weighting_scheme      calc
_refine_ls_wR_factor_gt          0.0780
_refine_ls_wR_factor_ref         0.0826
_refine_special_details          
;
Hydrogen atoms bonded to Ga1 were refined
isotropically, the other ones were taken into account
using a riding model.
;
_olex2_refinement_description    
;
1. Twinned data refinement
 Scales: 0.516(11)
 0.484(11)
2. Fixed Uiso
 At 1.2 times of:
  All C(H) groups
 At 1.5 times of:
  All C(H,H,H) groups
3.a Ternary CH refined with riding coordinates:
 C15(H15), C18(H18), C31(H31), C34(H34)
3.b Aromatic/amide H refined with riding coordinates:
 C6(H6), C7(H7), C8(H8), C11(H11), C12(H12), C13(H13), C22(H22), C23(H23),
 C24(H24), C27(H27), C28(H28), C29(H29), C37(H37), C38(H38), C39(H39), C40(H40),
  C41(H41), C42(H42), C43(H43), C44(H44), C45(H45)
3.c Idealised Me refined as rotating group:
 C16(H16A,H16B,H16C), C17(H17A,H17B,H17C), C19(H19A,H19B,H19C), C20(H20A,H20B,
 H20C), C32(H32A,H32B,H32C), C33(H33A,H33B,H33C), C35(H35A,H35B,H35C), C36(H36A,
 H36B,H36C)
;
_atom_sites_solution_hydrogens   mixed
_atom_sites_solution_primary     dual
_atom_sites_solution_secondary   ?
loop_
_atom_site_label
_atom_site_type_symbol
_atom_site_fract_x
_atom_site_fract_y
_atom_site_fract_z
_atom_site_U_iso_or_equiv
_atom_site_adp_type
_atom_site_occupancy
_atom_site_site_symmetry_order
_atom_site_calc_flag
_atom_site_refinement_flags_posn
_atom_site_refinement_flags_adp
_atom_site_refinement_flags_occupancy
_atom_site_disorder_assembly
_atom_site_disorder_group
Ga1 Ga 0.90088(2) 0.55580(2) 0.50099(2) 0.01401(7) Uani 1 1 d . . . . .
H H 0.9020(16) 0.6423(16) 0.5002(10) 0.012(6) Uiso 1 1 d . . . . .
HA H 0.8165(18) 0.5213(18) 0.5025(11) 0.029(9) Uiso 1 1 d . . . . .
N1 N 0.94319(15) 0.52528(14) 0.43976(5) 0.0111(4) Uani 1 1 d . . . . .
N2 N 0.94378(15) 0.52752(14) 0.56226(5) 0.0117(4) Uani 1 1 d . . . . .
C1 C 1.000000 0.500000 0.42231(12) 0.0093(10) Uani 1 2 d S T P . .
C2 C 0.96355(18) 0.5162(2) 0.46817(6) 0.0122(6) Uani 1 1 d . . . . .
C3 C 1.000000 0.500000 0.57960(13) 0.0124(11) Uani 1 2 d S T P . .
C4 C 0.96460(18) 0.5178(2) 0.53378(6) 0.0119(6) Uani 1 1 d . . . . .
C5 C 1.000000 0.500000 0.39100(12) 0.0122(11) Uani 1 2 d S T P . .
C6 C 0.9321(3) 0.5125(2) 0.37555(8) 0.0225(8) Uani 1 1 d . . . . .
H6 H 0.884635 0.520587 0.385274 0.027 Uiso 1 1 calc R . . . .
C7 C 0.9326(3) 0.5134(3) 0.34614(9) 0.0262(8) Uani 1 1 d . . . . .
H7 H 0.885829 0.523412 0.336219 0.031 Uiso 1 1 calc R . . . .
C8 C 1.000000 0.500000 0.33128(15) 0.0201(13) Uani 1 2 d S T P . .
H8 H 0.999998 0.500000 0.311268 0.024 Uiso 1 2 calc RS T P . .
C9 C 0.87112(19) 0.56159(17) 0.43142(6) 0.0132(5) Uani 1 1 d . . . . .
C10 C 0.80359(19) 0.5167(2) 0.42969(6) 0.0177(6) Uani 1 1 d . . . . .
C11 C 0.7379(2) 0.5528(2) 0.41873(7) 0.0246(7) Uani 1 1 d . . . . .
H11 H 0.691052 0.524184 0.417033 0.030 Uiso 1 1 calc R . . . .
C12 C 0.7395(2) 0.6290(2) 0.41033(7) 0.0271(7) Uani 1 1 d . . . . .
H12 H 0.694795 0.651475 0.401975 0.032 Uiso 1 1 calc R . . . .
C13 C 0.8052(2) 0.6731(2) 0.41390(7) 0.0240(7) Uani 1 1 d . . . . .
H13 H 0.804717 0.726167 0.408591 0.029 Uiso 1 1 calc R . . . .
C14 C 0.87287(18) 0.64061(18) 0.42528(6) 0.0166(6) Uani 1 1 d . . . . .
C15 C 0.8021(2) 0.4319(2) 0.43819(8) 0.0242(7) Uani 1 1 d . . . . .
H15 H 0.850864 0.420685 0.448850 0.029 Uiso 1 1 calc R . . . .
C16 C 0.7998(3) 0.3782(2) 0.41256(9) 0.0393(9) Uani 1 1 d . . . . .
H16A H 0.753748 0.389759 0.401249 0.059 Uiso 1 1 calc GR . . . .
H16B H 0.797824 0.324141 0.418890 0.059 Uiso 1 1 calc GR . . . .
H16C H 0.846443 0.386205 0.401127 0.059 Uiso 1 1 calc GR . . . .
C17 C 0.7334(2) 0.4142(2) 0.45761(9) 0.0341(8) Uani 1 1 d . . . . .
H17A H 0.734543 0.449420 0.473818 0.051 Uiso 1 1 calc GR . . . .
H17B H 0.736819 0.360529 0.464214 0.051 Uiso 1 1 calc GR . . . .
H17C H 0.684826 0.421499 0.447229 0.051 Uiso 1 1 calc GR . . . .
C18 C 0.9440(2) 0.69017(18) 0.43064(6) 0.0204(6) Uani 1 1 d . . . . .
H18 H 0.981699 0.658040 0.441576 0.025 Uiso 1 1 calc R . . . .
C19 C 0.9231(2) 0.7604(2) 0.44874(7) 0.0287(7) Uani 1 1 d . . . . .
H19A H 0.886578 0.793481 0.438476 0.043 Uiso 1 1 calc GR . . . .
H19B H 0.970193 0.789950 0.453018 0.043 Uiso 1 1 calc GR . . . .
H19C H 0.899196 0.742835 0.466344 0.043 Uiso 1 1 calc GR . . . .
C20 C 0.9841(3) 0.7150(3) 0.40334(8) 0.0279(8) Uani 1 1 d . . . . .
H20A H 0.996497 0.668937 0.392115 0.042 Uiso 1 1 calc GR . . . .
H20B H 1.031932 0.742921 0.407854 0.042 Uiso 1 1 calc GR . . . .
H20C H 0.949455 0.748879 0.392578 0.042 Uiso 1 1 calc GR . . . .
C21 C 1.000000 0.500000 0.61105(14) 0.0152(12) Uani 1 2 d S T P . .
C22 C 1.0668(2) 0.4850(3) 0.62627(8) 0.0281(9) Uani 1 1 d . . . . .
H22 H 1.113767 0.474388 0.616539 0.034 Uiso 1 1 calc R . . . .
C23 C 1.0664(3) 0.4853(3) 0.65553(9) 0.0332(10) Uani 1 1 d . . . . .
H23 H 1.113225 0.475096 0.665408 0.040 Uiso 1 1 calc R . . . .
C24 C 1.000000 0.500000 0.67051(15) 0.0242(14) Uani 1 2 d S T P . .
H24 H 1.000003 0.500002 0.690520 0.029 Uiso 1 2 calc RS T P . .
C25 C 0.87526(18) 0.56999(19) 0.57029(6) 0.0144(5) Uani 1 1 d . . . . .
C26 C 0.88303(19) 0.64980(19) 0.57528(6) 0.0183(6) Uani 1 1 d . . . . .
C27 C 0.8179(2) 0.6889(2) 0.58530(7) 0.0249(7) Uani 1 1 d . . . . .
H27 H 0.821501 0.742566 0.589640 0.030 Uiso 1 1 calc R . . . .
C28 C 0.7486(2) 0.6511(2) 0.58898(7) 0.0295(8) Uani 1 1 d . . . . .
H28 H 0.705472 0.678393 0.596460 0.035 Uiso 1 1 calc R . . . .
C29 C 0.7409(2) 0.5736(2) 0.58193(7) 0.0255(7) Uani 1 1 d . . . . .
H29 H 0.691756 0.549173 0.583617 0.031 Uiso 1 1 calc R . . . .
C30 C 0.80455(18) 0.5306(2) 0.57234(6) 0.0182(6) Uani 1 1 d . . . . .
C31 C 0.9583(2) 0.69269(19) 0.56989(7) 0.0225(6) Uani 1 1 d . . . . .
H31 H 0.993338 0.656901 0.559265 0.027 Uiso 1 1 calc R . . . .
C32 C 0.9450(2) 0.7645(2) 0.55144(7) 0.0298(8) Uani 1 1 d . . . . .
H32A H 0.912431 0.801719 0.561603 0.045 Uiso 1 1 calc GR . . . .
H32B H 0.919110 0.749149 0.533935 0.045 Uiso 1 1 calc GR . . . .
H32C H 0.994991 0.788608 0.546989 0.045 Uiso 1 1 calc GR . . . .
C33 C 0.9992(2) 0.7141(3) 0.59736(10) 0.0326(11) Uani 1 1 d . . . . .
H33A H 1.049483 0.737898 0.593101 0.049 Uiso 1 1 calc GR . . . .
H33B H 1.007233 0.667318 0.608683 0.049 Uiso 1 1 calc GR . . . .
H33C H 0.967201 0.750974 0.607924 0.049 Uiso 1 1 calc GR . . . .
C34 C 0.7956(2) 0.4451(2) 0.56535(8) 0.0228(7) Uani 1 1 d . . . . .
H34 H 0.841130 0.429673 0.553572 0.027 Uiso 1 1 calc R . . . .
C35 C 0.7964(3) 0.3947(2) 0.59186(9) 0.0413(10) Uani 1 1 d . . . . .
H35A H 0.842963 0.406093 0.602927 0.062 Uiso 1 1 calc GR . . . .
H35B H 0.796498 0.339835 0.586449 0.062 Uiso 1 1 calc GR . . . .
H35C H 0.750202 0.405715 0.603187 0.062 Uiso 1 1 calc GR . . . .
C36 C 0.7228(2) 0.4296(3) 0.54815(9) 0.0390(9) Uani 1 1 d . . . . .
H36A H 0.676954 0.438437 0.559912 0.059 Uiso 1 1 calc GR . . . .
H36B H 0.723110 0.375804 0.541555 0.059 Uiso 1 1 calc GR . . . .
H36C H 0.721445 0.464676 0.531912 0.059 Uiso 1 1 calc GR . . . .
C37 C 0.6518(2) 0.7288(2) 0.47028(8) 0.0345(8) Uani 1 1 d . . . . .
H37 H 0.644396 0.719999 0.450707 0.041 Uiso 1 1 calc R . . . .
C38 C 0.6085(2) 0.7848(2) 0.48381(8) 0.0305(8) Uani 1 1 d . . . . .
H38 H 0.572462 0.815398 0.473518 0.037 Uiso 1 1 calc R . . . .
C39 C 0.6177(2) 0.7961(2) 0.51222(9) 0.0331(8) Uani 1 1 d . . . . .
H39 H 0.588019 0.834422 0.521687 0.040 Uiso 1 1 calc R . . . .
C40 C 0.6698(3) 0.7520(2) 0.52693(8) 0.0401(10) Uani 1 1 d . . . . .
H40 H 0.675846 0.759696 0.546620 0.048 Uiso 1 1 calc R . . . .
C41 C 0.7140(2) 0.6961(2) 0.51334(8) 0.0328(8) Uani 1 1 d . . . . .
H41 H 0.749799 0.665370 0.523670 0.039 Uiso 1 1 calc R . . . .
C42 C 0.7054(2) 0.6855(2) 0.48481(8) 0.0268(7) Uani 1 1 d . . . . .
H42 H 0.736439 0.648496 0.475183 0.032 Uiso 1 1 calc R . . . .
C43 C 0.57749(17) 0.51924(17) 0.50025(10) 0.0279(6) Uani 1 1 d . . . . .
H43 H 0.630968 0.532376 0.500297 0.033 Uiso 1 1 calc R . . . .
C44 C 0.52226(17) 0.57721(16) 0.50027(9) 0.0247(6) Uani 1 1 d . . . . .
H44 H 0.537681 0.630071 0.500357 0.030 Uiso 1 1 calc R . . . .
C45 C 0.44470(16) 0.55809(18) 0.50016(10) 0.0264(6) Uani 1 1 d . . . . .
H45 H 0.406501 0.597751 0.500026 0.032 Uiso 1 1 calc R . . . .

loop_
_atom_site_aniso_label
_atom_site_aniso_U_11
_atom_site_aniso_U_22
_atom_site_aniso_U_33
_atom_site_aniso_U_23
_atom_site_aniso_U_13
_atom_site_aniso_U_12
Ga1 0.01315(12) 0.01777(13) 0.01110(10) 0.00015(13) -0.00010(13) 0.00446(10)
N1 0.0107(11) 0.0123(13) 0.0103(10) -0.0005(9) -0.0020(9) 0.0013(10)
N2 0.0108(11) 0.0126(13) 0.0116(10) 0.0006(9) -0.0001(9) 0.0017(10)
C1 0.010(3) 0.010(3) 0.008(3) 0.000 0.000 -0.0006(13)
C2 0.0146(15) 0.0114(12) 0.0107(13) 0.0003(12) -0.0009(11) 0.0005(12)
C3 0.012(3) 0.010(3) 0.015(3) 0.000 0.000 0.0011(13)
C4 0.0142(15) 0.0118(12) 0.0097(13) 0.0010(12) 0.0003(10) -0.0003(13)
C5 0.014(3) 0.011(3) 0.012(3) 0.000 0.000 -0.0017(13)
C6 0.0169(18) 0.0347(18) 0.0157(17) -0.0051(14) -0.0017(13) 0.0039(15)
C7 0.020(2) 0.044(2) 0.0151(17) -0.0035(16) -0.0042(14) 0.0026(17)
C8 0.020(3) 0.027(4) 0.013(3) 0.000 0.000 -0.0025(16)
C9 0.0138(14) 0.0152(14) 0.0106(12) -0.0007(10) -0.0012(11) 0.0056(11)
C10 0.0125(14) 0.0229(16) 0.0179(15) -0.0044(12) -0.0007(11) 0.0031(12)
C11 0.0151(15) 0.0360(19) 0.0227(15) -0.0072(13) -0.0016(12) 0.0007(13)
C12 0.0215(16) 0.040(2) 0.0194(14) -0.0028(13) -0.0063(12) 0.0152(15)
C13 0.0298(18) 0.0239(16) 0.0182(14) 0.0023(12) -0.0046(12) 0.0127(14)
C14 0.0183(14) 0.0192(14) 0.0123(12) -0.0010(11) -0.0001(11) 0.0052(12)
C15 0.0182(16) 0.0247(17) 0.0296(17) -0.0021(13) -0.0028(13) -0.0050(13)
C16 0.046(2) 0.030(2) 0.042(2) -0.0066(16) 0.0070(19) -0.0051(18)
C17 0.0268(18) 0.038(2) 0.0371(18) 0.0009(16) 0.0044(15) -0.0116(16)
C18 0.0275(16) 0.0139(13) 0.0199(13) 0.0019(11) -0.0033(12) 0.0012(12)
C19 0.046(2) 0.0170(15) 0.0237(15) -0.0009(12) 0.0020(14) -0.0015(14)
C20 0.0360(19) 0.0181(19) 0.030(2) -0.0011(16) 0.0048(16) -0.0012(16)
C21 0.014(3) 0.014(3) 0.018(3) 0.000 0.000 0.0014(14)
C22 0.0148(19) 0.057(2) 0.0126(17) -0.0055(17) 0.0021(13) 0.0103(18)
C23 0.017(2) 0.067(3) 0.0152(18) -0.0043(19) -0.0045(14) 0.014(2)
C24 0.025(4) 0.035(4) 0.013(3) 0.000 0.000 0.0053(19)
C25 0.0110(13) 0.0218(14) 0.0104(13) 0.0011(11) 0.0003(10) 0.0049(12)
C26 0.0197(15) 0.0206(15) 0.0145(13) -0.0010(11) 0.0005(11) 0.0073(12)
C27 0.0297(18) 0.0244(16) 0.0206(14) -0.0009(12) 0.0020(13) 0.0137(14)
C28 0.0255(17) 0.039(2) 0.0236(15) 0.0038(14) 0.0063(13) 0.0209(15)
C29 0.0148(15) 0.0396(19) 0.0220(15) 0.0084(14) 0.0048(12) 0.0089(14)
C30 0.0127(14) 0.0279(18) 0.0139(13) 0.0048(12) 0.0005(11) 0.0027(12)
C31 0.0259(16) 0.0152(14) 0.0263(15) -0.0057(12) 0.0020(13) 0.0023(12)
C32 0.043(2) 0.0237(16) 0.0229(15) -0.0027(13) -0.0029(14) -0.0020(16)
C33 0.037(2) 0.025(2) 0.036(2) 0.0001(18) -0.0134(15) 0.0007(14)
C34 0.0149(15) 0.0281(18) 0.0253(16) 0.0038(13) 0.0010(12) -0.0035(12)
C35 0.054(3) 0.030(2) 0.040(2) 0.0106(17) -0.0085(19) -0.0062(19)
C36 0.027(2) 0.041(2) 0.048(2) 0.0050(18) -0.0105(17) -0.0123(17)
C37 0.041(2) 0.042(2) 0.0212(15) 0.0035(15) 0.0009(14) 0.0004(17)
C38 0.0260(18) 0.0309(19) 0.0347(18) 0.0127(15) -0.0027(14) -0.0003(14)
C39 0.0303(19) 0.0271(18) 0.0419(19) -0.0058(15) 0.0047(15) 0.0039(15)
C40 0.049(2) 0.047(2) 0.0235(17) -0.0087(16) -0.0064(16) 0.012(2)
C41 0.0287(19) 0.035(2) 0.0346(18) -0.0018(15) -0.0066(15) 0.0094(16)
C42 0.0244(17) 0.0291(18) 0.0270(16) -0.0004(13) 0.0063(13) 0.0005(14)
C43 0.0226(13) 0.0266(16) 0.0344(14) 0.000(2) 0.0023(19) -0.0036(11)
C44 0.0304(16) 0.0197(13) 0.0240(12) 0.0004(16) 0.000(2) -0.0014(11)
C45 0.0245(14) 0.0227(14) 0.0322(14) -0.0013(17) 0.000(2) 0.0041(11)

_geom_special_details            
;
 All esds (except the esd in the dihedral angle between two l.s. planes)
 are estimated using the full covariance matrix.  The cell esds are taken
 into account individually in the estimation of esds in distances, angles
 and torsion angles; correlations between esds in cell parameters are only
 used when they are defined by crystal symmetry.  An approximate (isotropic)
 treatment of cell esds is used for estimating esds involving l.s. planes.
;
loop_
_geom_bond_atom_site_label_1
_geom_bond_atom_site_label_2
_geom_bond_distance
_geom_bond_site_symmetry_2
_geom_bond_publ_flag
Ga1 H 1.49(3) . ?
Ga1 HA 1.57(3) . ?
Ga1 C2 2.016(3) . ?
Ga1 C4 2.015(3) . ?
N1 C1 1.355(4) . ?
N1 C2 1.402(4) . ?
N1 C9 1.447(4) . ?
N2 C3 1.358(5) . ?
N2 C4 1.409(4) . ?
N2 C25 1.442(4) . ?
C1 C5 1.486(8) . ?
C2 C2 1.377(6) 10_654 ?
C3 C21 1.493(9) . ?
C4 C4 1.368(6) 10_654 ?
C5 C6 1.399(5) 10_654 ?
C5 C6 1.399(5) . ?
C6 H6 0.9500 . ?
C6 C7 1.396(6) . ?
C7 H7 0.9500 . ?
C7 C8 1.380(6) . ?
C8 H8 0.9500 . ?
C9 C10 1.401(5) . ?
C9 C14 1.394(4) . ?
C10 C11 1.394(5) . ?
C10 C15 1.518(5) . ?
C11 H11 0.9500 . ?
C11 C12 1.374(5) . ?
C12 H12 0.9500 . ?
C12 C13 1.375(6) . ?
C13 H13 0.9500 . ?
C13 C14 1.403(4) . ?
C14 C18 1.517(5) . ?
C15 H15 1.0000 . ?
C15 C16 1.530(5) . ?
C15 C17 1.533(5) . ?
C16 H16A 0.9800 . ?
C16 H16B 0.9800 . ?
C16 H16C 0.9800 . ?
C17 H17A 0.9800 . ?
C17 H17B 0.9800 . ?
C17 H17C 0.9800 . ?
C18 H18 1.0000 . ?
C18 C19 1.529(5) . ?
C18 C20 1.530(5) . ?
C19 H19A 0.9800 . ?
C19 H19B 0.9800 . ?
C19 H19C 0.9800 . ?
C20 H20A 0.9800 . ?
C20 H20B 0.9800 . ?
C20 H20C 0.9800 . ?
C21 C22 1.385(5) 10_654 ?
C21 C22 1.385(5) . ?
C22 H22 0.9500 . ?
C22 C23 1.389(6) . ?
C23 H23 0.9500 . ?
C23 C24 1.372(6) . ?
C24 H24 0.9500 . ?
C25 C26 1.403(5) . ?
C25 C30 1.400(5) . ?
C26 C27 1.395(4) . ?
C26 C31 1.517(5) . ?
C27 H27 0.9500 . ?
C27 C28 1.373(6) . ?
C28 H28 0.9500 . ?
C28 C29 1.385(6) . ?
C29 H29 0.9500 . ?
C29 C30 1.400(5) . ?
C30 C34 1.520(5) . ?
C31 H31 1.0000 . ?
C31 C32 1.535(5) . ?
C31 C33 1.528(5) . ?
C32 H32A 0.9800 . ?
C32 H32B 0.9800 . ?
C32 H32C 0.9800 . ?
C33 H33A 0.9800 . ?
C33 H33B 0.9800 . ?
C33 H33C 0.9800 . ?
C34 H34 1.0000 . ?
C34 C35 1.531(5) . ?
C34 C36 1.522(5) . ?
C35 H35A 0.9800 . ?
C35 H35B 0.9800 . ?
C35 H35C 0.9800 . ?
C36 H36A 0.9800 . ?
C36 H36B 0.9800 . ?
C36 H36C 0.9800 . ?
C37 H37 0.9500 . ?
C37 C38 1.380(6) . ?
C37 C42 1.375(5) . ?
C38 H38 0.9500 . ?
C38 C39 1.372(5) . ?
C39 H39 0.9500 . ?
C39 C40 1.369(6) . ?
C40 H40 0.9500 . ?
C40 C41 1.388(6) . ?
C41 H41 0.9500 . ?
C41 C42 1.375(4) . ?
C42 H42 0.9500 . ?
C43 H43 0.9500 . ?
C43 C44 1.381(4) . ?
C43 C45 1.388(4) 10_554 ?
C44 H44 0.9500 . ?
C44 C45 1.378(4) . ?
C45 H45 0.9500 . ?

loop_
_geom_angle_atom_site_label_1
_geom_angle_atom_site_label_2
_geom_angle_atom_site_label_3
_geom_angle
_geom_angle_site_symmetry_1
_geom_angle_site_symmetry_3
_geom_angle_publ_flag
H Ga1 HA 113.0(16) . . ?
C2 Ga1 H 108.1(16) . . ?
C2 Ga1 HA 113.7(17) . . ?
C4 Ga1 H 109.8(16) . . ?
C4 Ga1 HA 110.3(18) . . ?
C4 Ga1 C2 101.22(8) . . ?
C1 N1 C2 111.8(3) . . ?
C1 N1 C9 126.4(3) . . ?
C2 N1 C9 121.8(2) . . ?
C3 N2 C4 111.0(3) . . ?
C3 N2 C25 127.1(3) . . ?
C4 N2 C25 121.5(2) . . ?
N1 C1 N1 104.6(4) 10_654 . ?
N1 C1 C5 127.7(2) 10_654 . ?
N1 C1 C5 127.7(2) . . ?
N1 C2 Ga1 124.9(2) . . ?
C2 C2 Ga1 128.89(10) 10_654 . ?
C2 C2 N1 105.91(17) 10_654 . ?
N2 C3 N2 105.4(5) 10_654 . ?
N2 C3 C21 127.3(2) 10_654 . ?
N2 C3 C21 127.3(2) . . ?
N2 C4 Ga1 124.3(2) . . ?
C4 C4 Ga1 129.31(9) 10_654 . ?
C4 C4 N2 106.31(17) 10_654 . ?
C6 C5 C1 121.6(3) 10_654 . ?
C6 C5 C1 121.6(3) . . ?
C6 C5 C6 116.8(5) 10_654 . ?
C5 C6 H6 119.3 . . ?
C7 C6 C5 121.4(4) . . ?
C7 C6 H6 119.3 . . ?
C6 C7 H7 119.5 . . ?
C8 C7 C6 121.0(4) . . ?
C8 C7 H7 119.5 . . ?
C7 C8 C7 118.5(6) . 10_654 ?
C7 C8 H8 120.8 10_654 . ?
C7 C8 H8 120.8 . . ?
C10 C9 N1 119.4(3) . . ?
C14 C9 N1 117.5(3) . . ?
C14 C9 C10 123.1(3) . . ?
C9 C10 C15 122.0(3) . . ?
C11 C10 C9 116.8(3) . . ?
C11 C10 C15 121.1(3) . . ?
C10 C11 H11 119.4 . . ?
C12 C11 C10 121.2(3) . . ?
C12 C11 H11 119.4 . . ?
C11 C12 H12 119.7 . . ?
C11 C12 C13 120.7(3) . . ?
C13 C12 H12 119.7 . . ?
C12 C13 H13 119.6 . . ?
C12 C13 C14 120.8(3) . . ?
C14 C13 H13 119.6 . . ?
C9 C14 C13 116.9(3) . . ?
C9 C14 C18 122.2(3) . . ?
C13 C14 C18 120.8(3) . . ?
C10 C15 H15 107.9 . . ?
C10 C15 C16 111.9(3) . . ?
C10 C15 C17 111.3(3) . . ?
C16 C15 H15 107.9 . . ?
C16 C15 C17 109.7(3) . . ?
C17 C15 H15 107.9 . . ?
C15 C16 H16A 109.5 . . ?
C15 C16 H16B 109.5 . . ?
C15 C16 H16C 109.5 . . ?
H16A C16 H16B 109.5 . . ?
H16A C16 H16C 109.5 . . ?
H16B C16 H16C 109.5 . . ?
C15 C17 H17A 109.5 . . ?
C15 C17 H17B 109.5 . . ?
C15 C17 H17C 109.5 . . ?
H17A C17 H17B 109.5 . . ?
H17A C17 H17C 109.5 . . ?
H17B C17 H17C 109.5 . . ?
C14 C18 H18 107.5 . . ?
C14 C18 C19 110.5(3) . . ?
C14 C18 C20 112.4(3) . . ?
C19 C18 H18 107.5 . . ?
C19 C18 C20 111.2(3) . . ?
C20 C18 H18 107.5 . . ?
C18 C19 H19A 109.5 . . ?
C18 C19 H19B 109.5 . . ?
C18 C19 H19C 109.5 . . ?
H19A C19 H19B 109.5 . . ?
H19A C19 H19C 109.5 . . ?
H19B C19 H19C 109.5 . . ?
C18 C20 H20A 109.5 . . ?
C18 C20 H20B 109.5 . . ?
C18 C20 H20C 109.5 . . ?
H20A C20 H20B 109.5 . . ?
H20A C20 H20C 109.5 . . ?
H20B C20 H20C 109.5 . . ?
C22 C21 C3 121.4(3) . . ?
C22 C21 C3 121.4(3) 10_654 . ?
C22 C21 C22 117.1(6) 10_654 . ?
C21 C22 H22 119.4 . . ?
C21 C22 C23 121.1(4) . . ?
C23 C22 H22 119.4 . . ?
C22 C23 H23 119.2 . . ?
C24 C23 C22 121.5(4) . . ?
C24 C23 H23 119.2 . . ?
C23 C24 C23 117.6(6) 10_654 . ?
C23 C24 H24 121.2 . . ?
C23 C24 H24 121.2 10_654 . ?
C26 C25 N2 117.7(3) . . ?
C30 C25 N2 119.1(3) . . ?
C30 C25 C26 123.2(3) . . ?
C25 C26 C31 122.1(3) . . ?
C27 C26 C25 117.1(3) . . ?
C27 C26 C31 120.8(3) . . ?
C26 C27 H27 119.5 . . ?
C28 C27 C26 121.0(3) . . ?
C28 C27 H27 119.5 . . ?
C27 C28 H28 119.6 . . ?
C27 C28 C29 120.8(3) . . ?
C29 C28 H28 119.6 . . ?
C28 C29 H29 119.5 . . ?
C28 C29 C30 120.9(3) . . ?
C30 C29 H29 119.5 . . ?
C25 C30 C29 116.7(3) . . ?
C25 C30 C34 123.0(3) . . ?
C29 C30 C34 120.3(3) . . ?
C26 C31 H31 107.5 . . ?
C26 C31 C32 111.2(3) . . ?
C26 C31 C33 111.7(3) . . ?
C32 C31 H31 107.5 . . ?
C33 C31 H31 107.5 . . ?
C33 C31 C32 111.1(3) . . ?
C31 C32 H32A 109.5 . . ?
C31 C32 H32B 109.5 . . ?
C31 C32 H32C 109.5 . . ?
H32A C32 H32B 109.5 . . ?
H32A C32 H32C 109.5 . . ?
H32B C32 H32C 109.5 . . ?
C31 C33 H33A 109.5 . . ?
C31 C33 H33B 109.5 . . ?
C31 C33 H33C 109.5 . . ?
H33A C33 H33B 109.5 . . ?
H33A C33 H33C 109.5 . . ?
H33B C33 H33C 109.5 . . ?
C30 C34 H34 107.5 . . ?
C30 C34 C35 111.8(3) . . ?
C30 C34 C36 111.8(3) . . ?
C35 C34 H34 107.5 . . ?
C36 C34 H34 107.5 . . ?
C36 C34 C35 110.4(3) . . ?
C34 C35 H35A 109.5 . . ?
C34 C35 H35B 109.5 . . ?
C34 C35 H35C 109.5 . . ?
H35A C35 H35B 109.5 . . ?
H35A C35 H35C 109.5 . . ?
H35B C35 H35C 109.5 . . ?
C34 C36 H36A 109.5 . . ?
C34 C36 H36B 109.5 . . ?
C34 C36 H36C 109.5 . . ?
H36A C36 H36B 109.5 . . ?
H36A C36 H36C 109.5 . . ?
H36B C36 H36C 109.5 . . ?
C38 C37 H37 119.6 . . ?
C42 C37 H37 119.6 . . ?
C42 C37 C38 120.8(3) . . ?
C37 C38 H38 120.2 . . ?
C39 C38 C37 119.6(4) . . ?
C39 C38 H38 120.2 . . ?
C38 C39 H39 120.0 . . ?
C40 C39 C38 120.0(4) . . ?
C40 C39 H39 120.0 . . ?
C39 C40 H40 119.7 . . ?
C39 C40 C41 120.6(3) . . ?
C41 C40 H40 119.7 . . ?
C40 C41 H41 120.3 . . ?
C42 C41 C40 119.4(4) . . ?
C42 C41 H41 120.3 . . ?
C37 C42 H42 120.2 . . ?
C41 C42 C37 119.6(4) . . ?
C41 C42 H42 120.2 . . ?
C44 C43 H43 119.8 . . ?
C44 C43 C45 120.4(3) . 10_554 ?
C45 C43 H43 119.8 10_554 . ?
C43 C44 H44 120.1 . . ?
C45 C44 C43 119.8(3) . . ?
C45 C44 H44 120.1 . . ?
C43 C45 H45 120.1 10_554 . ?
C44 C45 C43 119.9(3) . 10_554 ?
C44 C45 H45 120.1 . . ?

_shelx_res_file                  
;
TITL merschel65_auto_a.res in I4(1)cd
    merschel65_auto.res
    created by SHELXL-2018/3 at 09:58:20 on 21-Feb-2022
REM Old TITL Merschel65_auto in I4(1)cd
REM SHELXT solution in I4(1)cd: R1 0.121, Rweak 0.014, Alpha 0.014
REM <I/s> 0.395 for 277 systematic absences, Orientation as input
REM Flack x = 0.467 ( 0.026 ) from 590 Parsons' quotients
REM Formula found by SHELXT: C81 N7 Ga2
CELL 0.71073 17.251562 17.251562 47.474337 90 90 90
ZERR 8 0.000213 0.000213 0.000771 0 0 0
LATT -2
SYMM 0.5-X,0.5-Y,0.5+Z
SYMM -Y,0.5+X,0.25+Z
SYMM 0.5+Y,-X,0.75+Z
SYMM +X,-Y,0.5+Z
SYMM 0.5-X,0.5+Y,+Z
SYMM -Y,0.5-X,0.75+Z
SYMM 0.5+Y,+X,0.25+Z
SFAC C H Ga N
UNIT 672 800 16 32

L.S. 4 0 0
PLAN  8
SIZE 0.026 0.069 0.07
TEMP -173.15(10)
BOND $h
more -1
list 4
fmap 2 53
acta
SHEL 99 0.71
TWIN -1 0 0 0 -1 0 0 0 -1 2
REM <olex2.extras>
REM <HklSrc "%.\\Merschel65_auto.hkl">
REM </olex2.extras>

WGHT    0.037200   10.594900
BASF   0.48355
FVAR       0.22598
GA1   3    0.900880    0.555797    0.500990    11.00000    0.01315    0.01777 =
         0.01110    0.00015   -0.00010    0.00446
H     2    0.901952    0.642253    0.500155    11.00000    0.01227
HA    2    0.816492    0.521285    0.502474    11.00000    0.02900
N1    4    0.943188    0.525277    0.439757    11.00000    0.01067    0.01232 =
         0.01025   -0.00053   -0.00196    0.00130
N2    4    0.943777    0.527520    0.562263    11.00000    0.01082    0.01264 =
         0.01159    0.00064   -0.00012    0.00173
C1    1    1.000000    0.500000    0.422307    10.50000    0.00987    0.00982 =
         0.00832    0.00000    0.00000   -0.00059
C2    1    0.963554    0.516244    0.468166    11.00000    0.01462    0.01142 =
         0.01066    0.00033   -0.00087    0.00050
C3    1    1.000000    0.500000    0.579603    10.50000    0.01180    0.01001 =
         0.01529    0.00000    0.00000    0.00112
C4    1    0.964599    0.517841    0.533781    11.00000    0.01424    0.01175 =
         0.00972    0.00103    0.00034   -0.00027
C5    1    1.000000    0.500000    0.390997    10.50000    0.01437    0.01050 =
         0.01159    0.00000    0.00000   -0.00169
C6    1    0.932085    0.512523    0.375551    11.00000    0.01693    0.03474 =
         0.01575   -0.00509   -0.00170    0.00392
AFIX  43
H6    2    0.884635    0.520587    0.385274    11.00000   -1.20000
AFIX   0
C7    1    0.932593    0.513417    0.346143    11.00000    0.01990    0.04377 =
         0.01507   -0.00354   -0.00417    0.00261
AFIX  43
H7    2    0.885829    0.523412    0.336219    11.00000   -1.20000
AFIX   0
C8    1    1.000000    0.500000    0.331278    10.50000    0.02004    0.02748 =
         0.01273    0.00000    0.00000   -0.00254
AFIX  43
H8    2    0.999998    0.500000    0.311268    10.50000   -1.20000
AFIX   0
C9    1    0.871119    0.561590    0.431423    11.00000    0.01383    0.01521 =
         0.01055   -0.00072   -0.00122    0.00557
C10   1    0.803586    0.516741    0.429694    11.00000    0.01251    0.02286 =
         0.01787   -0.00436   -0.00071    0.00306
C11   1    0.737853    0.552825    0.418729    11.00000    0.01507    0.03602 =
         0.02271   -0.00720   -0.00156    0.00071
AFIX  43
H11   2    0.691052    0.524184    0.417033    11.00000   -1.20000
AFIX   0
C12   1    0.739500    0.629006    0.410332    11.00000    0.02150    0.04029 =
         0.01942   -0.00283   -0.00634    0.01515
AFIX  43
H12   2    0.694795    0.651475    0.401975    11.00000   -1.20000
AFIX   0
C13   1    0.805170    0.673073    0.413898    11.00000    0.02981    0.02389 =
         0.01818    0.00229   -0.00464    0.01270
AFIX  43
H13   2    0.804717    0.726167    0.408591    11.00000   -1.20000
AFIX   0
C14   1    0.872869    0.640609    0.425278    11.00000    0.01827    0.01923 =
         0.01227   -0.00102   -0.00008    0.00517
C15   1    0.802150    0.431903    0.438187    11.00000    0.01821    0.02473 =
         0.02965   -0.00206   -0.00276   -0.00503
AFIX  13
H15   2    0.850864    0.420685    0.448850    11.00000   -1.20000
AFIX   0
C16   1    0.799833    0.378173    0.412560    11.00000    0.04591    0.03008 =
         0.04184   -0.00664    0.00698   -0.00507
AFIX 137
H16A  2    0.753748    0.389759    0.401249    11.00000   -1.50000
H16B  2    0.797824    0.324141    0.418890    11.00000   -1.50000
H16C  2    0.846443    0.386205    0.401127    11.00000   -1.50000
AFIX   0
C17   1    0.733381    0.414245    0.457615    11.00000    0.02681    0.03840 =
         0.03714    0.00094    0.00442   -0.01155
AFIX 137
H17A  2    0.734543    0.449420    0.473818    11.00000   -1.50000
H17B  2    0.736819    0.360529    0.464214    11.00000   -1.50000
H17C  2    0.684826    0.421499    0.447229    11.00000   -1.50000
AFIX   0
C18   1    0.943994    0.690174    0.430639    11.00000    0.02754    0.01390 =
         0.01986    0.00190   -0.00331    0.00125
AFIX  13
H18   2    0.981699    0.658040    0.441576    11.00000   -1.20000
AFIX   0
C19   1    0.923117    0.760412    0.448744    11.00000    0.04553    0.01703 =
         0.02367   -0.00092    0.00198   -0.00145
AFIX 137
H19A  2    0.886578    0.793481    0.438476    11.00000   -1.50000
H19B  2    0.970193    0.789950    0.453018    11.00000   -1.50000
H19C  2    0.899196    0.742835    0.466344    11.00000   -1.50000
AFIX   0
C20   1    0.984070    0.714953    0.403345    11.00000    0.03600    0.01806 =
         0.02971   -0.00114    0.00481   -0.00116
AFIX 137
H20A  2    0.996497    0.668937    0.392115    11.00000   -1.50000
H20B  2    1.031932    0.742921    0.407854    11.00000   -1.50000
H20C  2    0.949455    0.748879    0.392578    11.00000   -1.50000
AFIX   0
C21   1    1.000000    0.500000    0.611050    10.50000    0.01368    0.01413 =
         0.01790    0.00000    0.00000    0.00142
C22   1    1.066846    0.485028    0.626274    11.00000    0.01478    0.05698 =
         0.01259   -0.00547    0.00208    0.01027
AFIX  43
H22   2    1.113767    0.474388    0.616539    11.00000   -1.20000
AFIX   0
C23   1    1.066429    0.485311    0.655535    11.00000    0.01717    0.06740 =
         0.01517   -0.00426   -0.00448    0.01417
AFIX  43
H23   2    1.113225    0.475096    0.665408    11.00000   -1.20000
AFIX   0
C24   1    1.000000    0.500000    0.670510    10.50000    0.02452    0.03537 =
         0.01271    0.00000    0.00000    0.00533
AFIX  43
H24   2    1.000003    0.500002    0.690520    10.50000   -1.20000
AFIX   0
C25   1    0.875264    0.569991    0.570288    11.00000    0.01103    0.02184 =
         0.01040    0.00113    0.00027    0.00492
C26   1    0.883032    0.649799    0.575280    11.00000    0.01966    0.02064 =
         0.01453   -0.00105    0.00047    0.00727
C27   1    0.817893    0.688931    0.585299    11.00000    0.02967    0.02440 =
         0.02060   -0.00092    0.00205    0.01371
AFIX  43
H27   2    0.821501    0.742566    0.589640    11.00000   -1.20000
AFIX   0
C28   1    0.748634    0.651080    0.588982    11.00000    0.02549    0.03946 =
         0.02361    0.00379    0.00625    0.02091
AFIX  43
H28   2    0.705472    0.678393    0.596460    11.00000   -1.20000
AFIX   0
C29   1    0.740911    0.573559    0.581928    11.00000    0.01483    0.03961 =
         0.02201    0.00835    0.00477    0.00888
AFIX  43
H29   2    0.691756    0.549173    0.583617    11.00000   -1.20000
AFIX   0
C30   1    0.804554    0.530626    0.572342    11.00000    0.01267    0.02794 =
         0.01390    0.00478    0.00052    0.00272
C31   1    0.958337    0.692687    0.569887    11.00000    0.02593    0.01516 =
         0.02628   -0.00572    0.00198    0.00227
AFIX  13
H31   2    0.993338    0.656901    0.559265    11.00000   -1.20000
AFIX   0
C32   1    0.945013    0.764536    0.551436    11.00000    0.04264    0.02374 =
         0.02288   -0.00268   -0.00294   -0.00201
AFIX 137
H32A  2    0.912431    0.801719    0.561603    11.00000   -1.50000
H32B  2    0.919110    0.749149    0.533935    11.00000   -1.50000
H32C  2    0.994991    0.788608    0.546989    11.00000   -1.50000
AFIX   0
C33   1    0.999232    0.714144    0.597363    11.00000    0.03737    0.02451 =
         0.03589    0.00012   -0.01341    0.00070
AFIX 137
H33A  2    1.049483    0.737898    0.593101    11.00000   -1.50000
H33B  2    1.007233    0.667318    0.608683    11.00000   -1.50000
H33C  2    0.967201    0.750974    0.607924    11.00000   -1.50000
AFIX   0
C34   1    0.795622    0.445127    0.565348    11.00000    0.01485    0.02815 =
         0.02528    0.00382    0.00095   -0.00349
AFIX  13
H34   2    0.841130    0.429673    0.553572    11.00000   -1.20000
AFIX   0
C35   1    0.796390    0.394653    0.591862    11.00000    0.05440    0.02980 =
         0.03958    0.01055   -0.00849   -0.00617
AFIX 137
H35A  2    0.842963    0.406093    0.602927    11.00000   -1.50000
H35B  2    0.796498    0.339835    0.586449    11.00000   -1.50000
H35C  2    0.750202    0.405715    0.603187    11.00000   -1.50000
AFIX   0
C36   1    0.722800    0.429632    0.548151    11.00000    0.02747    0.04142 =
         0.04817    0.00502   -0.01054   -0.01226
AFIX 137
H36A  2    0.676954    0.438437    0.559912    11.00000   -1.50000
H36B  2    0.723110    0.375804    0.541555    11.00000   -1.50000
H36C  2    0.721445    0.464676    0.531912    11.00000   -1.50000
AFIX   0

C37   1    0.651760    0.728770    0.470280    11.00000    0.04083    0.04151 =
         0.02124    0.00349    0.00086    0.00044
AFIX  43
H37   2    0.644396    0.719999    0.450707    11.00000   -1.20000
AFIX   0
C38   1    0.608450    0.784818    0.483810    11.00000    0.02602    0.03094 =
         0.03467    0.01274   -0.00269   -0.00032
AFIX  43
H38   2    0.572462    0.815398    0.473518    11.00000   -1.20000
AFIX   0
C39   1    0.617733    0.796062    0.512225    11.00000    0.03027    0.02715 =
         0.04190   -0.00584    0.00471    0.00394
AFIX  43
H39   2    0.588019    0.834422    0.521687    11.00000   -1.20000
AFIX   0
C40   1    0.669846    0.751959    0.526928    11.00000    0.04937    0.04735 =
         0.02347   -0.00871   -0.00644    0.01189
AFIX  43
H40   2    0.675846    0.759696    0.546620    11.00000   -1.20000
AFIX   0
C41   1    0.713985    0.696065    0.513343    11.00000    0.02870    0.03512 =
         0.03462   -0.00180   -0.00664    0.00938
AFIX  43
H41   2    0.749799    0.665370    0.523670    11.00000   -1.20000
AFIX   0
C42   1    0.705431    0.685498    0.484810    11.00000    0.02438    0.02914 =
         0.02699   -0.00040    0.00632    0.00047
AFIX  43
H42   2    0.736439    0.648496    0.475183    11.00000   -1.20000
AFIX   0

C43   1    0.577491    0.519239    0.500250    11.00000    0.02263    0.02658 =
         0.03435    0.00030    0.00232   -0.00356
AFIX  43
H43   2    0.630968    0.532376    0.500297    11.00000   -1.20000
AFIX   0
C44   1    0.522256    0.577208    0.500270    11.00000    0.03042    0.01973 =
         0.02404    0.00044   -0.00030   -0.00136
AFIX  43
H44   2    0.537681    0.630071    0.500357    11.00000   -1.20000
AFIX   0
C45   1    0.444697    0.558086    0.500162    11.00000    0.02446    0.02266 =
         0.03215   -0.00126    0.00030    0.00415
AFIX  43
H45   2    0.406501    0.597751    0.500026    11.00000   -1.20000
AFIX   0
HKLF 4


REM  merschel65_auto_a.res in I4(1)cd
REM wR2 = 0.0826, GooF = S = 1.109, Restrained GooF = 1.109 for all data
REM R1 = 0.0336 for 9117 Fo > 4sig(Fo) and 0.0442 for all 10335 data
REM 426 parameters refined using 1 restraints

END

WGHT      0.0372     10.5951

REM Highest difference peak  0.370,  deepest hole -0.262,  1-sigma level  0.056
Q1    1   1.0000  0.5000  0.6250  10.50000  0.05    0.37
Q2    1   1.0000  0.5000  0.4075  10.50000  0.05    0.36
Q3    1   1.0000  0.5000  0.5296  10.50000  0.05    0.36
Q4    1   0.9854  0.4993  0.3818  11.00000  0.05    0.35
Q5    1   1.0666  0.4958  0.6403  11.00000  0.05    0.35
Q6    1   1.0000  0.5000  0.5960  10.50000  0.05    0.34
Q7    1   0.9302  0.5051  0.3607  11.00000  0.05    0.33
Q8    1   0.9367  0.5380  0.5201  11.00000  0.05    0.32
;
_shelx_res_checksum              88140
_shelx_hkl_file                  
;
   0   0 -66 131.529 84.7023   3
   0   0 -66 100.057 52.1838  17
   0   0 -64 3206.58 177.763  14
   0   0 -64 3655.07 217.151  17
   0   0 -64 3793.78 299.092   3
   0   0 -62 141.996 48.5791  14
   0   0 -62 134.625 41.8474   9
   0   0 -62 74.0355 45.2847  17
   0   0 -62 13.3652 57.4658   3
   0   0 -60 1801.47 125.357  14
   0   0 -60 1929.37 121.086   9
   0   0 -60 2093.88 157.009  17
   0   0 -60 1638.05 190.041   3
   0   0 -58 98.4464 41.0990  14
   0   0 -58 80.9643 36.3628   9
   0   0 -58 105.170 52.0791  17
   0   0 -58 75.0900 70.4741   3
   0   0 -56 3325.29 168.386  14
   0   0 -56 3243.53 156.586   9
   0   0 -56 3420.42 194.557  17
   0   0 -56 3348.31 258.931   3
   0   0 -56 2915.38 185.826   4
   0   0 -54 100.162 38.3600  14
   0   0 -54 156.496 41.1692   9
   0   0 -54 141.186 49.0800  17
   0   0 -54 123.047 43.3830   4
   0   0 -52 1006.20 87.8027  14
   0   0 -52 1068.41 84.9783   9
   0   0 -52 1099.36 106.735  17
   0   0 -52 1117.14 106.455   4
   0   0 -50 327.351 55.8469  14
   0   0 -50 321.155 50.8226   9
   0   0 -50 397.553 74.9056  17
   0   0 -50 219.149 53.5409   4
   0   0 -48 1935.21 117.321  14
   0   0 -48 1943.07 112.183   9
   0   0 -48 2014.20 137.617  17
   0   0 -48 2003.61 137.812   4
   0   0 -46 714.377 72.7900  14
   0   0 -46 844.667 73.3641   9
   0   0 -46 812.331 90.8533  17
   0   0 -46 709.234 84.9907   4
   0   0 -44 4982.58 194.117  14
   0   0 -44 4940.18 188.966   9
   0   0 -44 5052.34 223.220   4
   0   0 -44 5361.24 223.734  17
   0   0 -42 1204.20 84.7399  14
   0   0 -42 876.171 92.9701   4
   0   0 -42 1459.74 111.241  17
   0   0 -40 5140.67 192.323  14
   0   0 -40 5358.43 221.737   4
   0   0 -40 4761.73 221.472   2
   0   0 -40 5896.47 222.310  17
   0   0 -38 1148.96 85.8443  14
   0   0 -38 1079.99 93.4326   4
   0   0 -38 1277.14 100.218  17
   0   0 -36 3449.26 135.215  10
   0   0 -36 3924.73 167.679  17
   0   0 -36 3034.70 161.731   2
   0   0 -36 3739.00 146.517  14
   0   0 -36 3237.99 107.349  12
   0   0 -36 3550.57 166.800   4
   0   0 -34 412.241 46.4468  11
   0   0 -34 620.931 51.8335  10
   0   0 -34 1120.46 88.1623  17
   0   0 -34 503.545 62.4934   2
   0   0 -34 616.279 64.5053  14
   0   0 -34 434.349 33.2362  12
   0   0 -34 552.370 72.0949   4
   0   0 -32 14868.5 373.584  10
   0   0 -32 14269.5 377.787  11
   0   0 -32 15341.1 401.717  17
   0   0 -32 14472.5 420.241   2
   0   0 -32 14522.5 379.949  14
   0   0 -32 13879.0 340.047  12
   0   0 -32 14876.7 413.150   4
   0   0 -30 135.765 32.6396  20
   0   0 -30 85.8352 27.2057  19
   0   0 -30 280.595 52.9701  17
   0   0 -30 73.5761 27.2010  15
   0   0 -30 220.378 45.3633   4
   0   0 -30 133.901 33.6685   2
   0   0 -30 173.512 37.6836  14
   0   0 -30 175.026 21.4251  12
   0   0 -30 145.112 28.7749  11
   0   0 -30 205.637 30.9311  10
   0   0 -28 5209.79 191.987   4
   0   0 -28 5408.16 182.994  19
   0   0 -28 5301.21 182.475  20
   0   0 -28 4897.91 183.281  17
   0   0 -28 5132.02 179.915  15
   0   0 -28 5143.67 196.366   2
   0   0 -28 5305.33 169.863  14
   0   0 -28 5135.43 142.249  12
   0   0 -28 5262.55 164.692  10
   0   0 -28 5194.24 168.892  11
   0   0 -26 91.9077 26.3879  19
   0   0 -26 68.5077 23.7864  20
   0   0 -26 119.637 26.8704  15
   0   0 -26 270.060 50.7972  17
   0   0 -26 139.818 35.4305   4
   0   0 -26 86.4728 28.8567   2
   0   0 -26 181.289 36.3022  14
   0   0 -26 132.440 18.9169  12
   0   0 -26 112.631 25.2044  11
   0   0 -26 160.401 27.3674  10
   0   0 -24 13398.5 367.929   4
   0   0 -24 14151.3 358.675  20
   0   0 -24 13638.5 355.411  19
   0   0 -24 13752.0 355.919  15
   0   0 -24 12987.2 372.267   2
   0   0 -24 13467.7 341.449  14
   0   0 -24 13500.1 315.698  12
   0   0 -24 13816.8 342.836  11
   0   0 -24 13978.9 338.964  10
   0   0 -22 5.92446 17.9270  19
   0   0 -22 13.9720 20.5527  20
   0   0 -22 48.6134 23.2950  15
   0   0 -22 57.5286 23.9812   2
   0   0 -22 24.1775 24.4285  14
   0   0 -22 32.3936 12.1069  12
   0   0 -22 42.5181 18.3758  10
   0   0 -22 28.6817 18.5678  11
   0   0 -20 2206.31 93.5277  20
   0   0 -20 2227.92 93.3190  19
   0   0 -20 2469.45 96.0532  15
   0   0 -20 2245.50 103.049   2
   0   0 -20 2170.51 86.0364  14
   0   0 -20 2217.41 70.0160  12
   0   0 -20 2218.17 86.2385  11
   0   0 -20 2231.76 83.5778  10
   0   0 -18 34.5464 18.4479  20
   0   0 -18 28.3273 18.8041  19
   0   0 -18-5.93433 14.2626  15
   0   0 -18 15.2611 18.6706   2
   0   0 -18 63.9022 23.9752  14
   0   0 -18 21.5976 11.0873  12
   0   0 -18 28.6370 16.6456  10
   0   0 -18 21.0258 17.0745  11
   0   0 -16 12033.1 296.735  19
   0   0 -16 11968.9 297.529  20
   0   0 -16 12342.3 296.969  15
   0   0 -16 11815.9 298.874  16
   0   0 -16 11958.9 310.693   2
   0   0 -16 11816.4 286.863  14
   0   0 -16 11721.5 269.536  12
   0   0 -16 11845.2 287.573  11
   0   0 -16 11956.3 284.856  10
   0   0 -14 142.377 26.7918  20
   0   0 -14 145.057 25.4053  19
   0   0 -14 84.4608 24.2494  15
   0   0 -14 88.4234 28.5497  16
   0   0 -14 80.9771 22.7281   2
   0   0 -14 140.607 26.6634  14
   0   0 -14 89.2823 13.8436  12
   0   0 -14 98.1726 20.0347  10
   0   0 -14 119.076 22.9444  11
   0   0 -12 99922.8 2159.64  19
   0   0 -12 104402. 2160.25  20
   0   0 -12 101301. 2160.48  16
   0   0 -12 103441. 2158.79  15
   0   0 -12 102014. 2171.43   2
   0   0 -12 102552. 2150.04  14
   0   0 -12 102491. 2136.36  12
   0   0 -12 100838. 2148.37  10
   0   0 -12 101057. 2151.12  11
   0   0 -10-3.14438 15.0057  19
   0   0 -10 11.7743 17.9553  20
   0   0 -10 51.1564 21.9204  16
   0   0 -10 7.31485 15.0504   2
   0   0 -10 10.8648 15.4240  14
   0   0 -10 53.1368 20.0689  15
   0   0 -10 2.52484 8.57052  12
   0   0 -10-0.19030 12.7010  10
   0   0 -10 25.8533 16.2822  11
   0   0  -8 6819.65 166.305  15
   0   0  -8 6607.25 168.374  16
   0   0  -8 6813.94 161.744  14
   0   0  -8 6902.15 153.406  12
   0   0  -8 6763.95 167.068  19
   0   0  -8 6908.65 167.425  20
   0   0  -8 6938.92 174.494   2
   0   0  -6 9.76859 11.0913   2
   0   0   8 6817.75 162.106  10
   0   0   8 7152.99 187.704   6
   0   0   8 6861.21 154.324  12
   0   0  10 34.5023 22.4875  10
   0   0  10 8.13883 10.9787  12
   0   0  10 81.9825 50.2871   6
   0   0  12 102910. 2189.20  14
   0   0  12 104593. 2189.15  10
   0   0  12 101554. 2175.84  12
   0   0  12 104637. 2232.02   6
   0   0  14 118.886 21.4154  14
   0   0  14 83.9886 28.7882  10
   0   0  14 84.2436 15.7316  12
   0   0  14 186.444 51.9708   6
   0   0  16 12042.1 288.828  14
   0   0  16 11917.0 288.589  10
   0   0  16 11955.9 272.190  12
   0   0  16 12387.4 338.082   6
   0   0  18 51.8828 44.8970   6
   0   0  18 6.14709 15.9770  14
   0   0  18 37.4748 29.0843  20
   0   0  18 9.76484 13.5886  12
   0   0  18 18.0828 23.2991  10
   0   0  20 2544.07 130.221   6
   0   0  20 2242.13 94.7814   7
   0   0  20 2330.11 87.1916  14
   0   0  20 2251.61 96.7855  20
   0   0  20 2253.61 72.1970  12
   0   0  20 2300.55 88.1568  10
   0   0  22 100.622 57.5716   6
   0   0  22 1.82758 16.7571  14
   0   0  22 26.6046 33.9501  20
   0   0  22 38.1070 16.1864  12
   0   0  22 54.8200 27.8620  10
   0   0  24 14124.4 411.797   6
   0   0  24 13769.1 341.160  14
   0   0  24 14088.5 360.775  20
   0   0  24 13109.8 315.132  12
   0   0  24 13836.3 341.986  10
   0   0  26 267.887 71.5637   6
   0   0  26 122.922 26.8596  14
   0   0  26 105.337 21.0459  12
   0   0  26 156.913 37.1517  10
   0   0  26 245.577 49.5902  20
   0   0  28 5395.77 234.590   6
   0   0  28 5269.92 186.659  20
   0   0  28 5133.69 143.304  12
   0   0  28 5313.99 170.111  10
   0   0  30 323.273 53.7722   7
   0   0  30 222.712 65.9108   6
   0   0  30 227.601 46.6364  16
   0   0  30 262.119 52.9011  20
   0   0  30 311.791 54.2871   8
   0   0  30 162.307 24.8419  12
   0   0  30 186.444 42.0606  10
   0   0  32 15116.8 474.594   6
   0   0  32 14509.4 396.736   7
   0   0  32 15217.9 409.750  16
   0   0  32 14655.7 402.579  20
   0   0  32 13714.2 393.756   8
   0   0  32 14488.6 344.204  12
   0   0  32 14538.8 380.473  10
   0   0  34 633.346 71.8030   7
   0   0  34 816.359 112.022   6
   0   0  34 610.357 72.5434  16
   0   0  34 875.362 82.4232  20
   0   0  34 824.810 77.9716   8
   0   0  34 583.152 42.1926  12
   0   0  34 728.798 69.1820  10
   0   0  36 4113.29 228.256   6
   0   0  36 3544.76 159.224   7
   0   0  36 3855.39 169.864  16
   0   0  36 3632.69 165.366  20
   0   0  36 3645.14 159.084   8
   0   0  36 3388.93 113.438  12
   0   0  36 3517.78 145.698  10
   0   0  38 1399.26 101.647   7
   0   0  38 1680.89 160.648   6
   0   0  38 1357.56 106.830  16
   0   0  38 1240.28 100.174  20
   0   0  38 1448.78 104.993   8
   0   0  38 1304.64 88.1805  10
   0   0  40 5715.77 283.746   6
   0   0  40 5499.35 215.074   7
   0   0  40 5353.17 223.993  16
   0   0  40 5574.39 221.754  20
   0   0  40 5753.97 218.825   8
   0   0  40 5226.48 154.593  12
   0   0  40 5124.93 193.514  10
   0   0  42 1111.82 98.1212   7
   0   0  42 1484.92 146.331   6
   0   0  42 1065.49 100.388  16
   0   0  42 1294.10 105.446  20
   0   0  42 1273.74 105.915   8
   0   0  42 1237.52 88.0605  10
   0   0  44 5138.64 214.490   8
   0   0  44 4694.17 188.908  10
   0   0  44 5278.40 286.658   6
   0   0  44 4843.34 211.450   7
   0   0  44 4897.27 221.787  16
   0   0  46 805.665 94.1782   8
   0   0  46 740.529 75.0509  10
   0   0  46 688.168 83.6753   7
   0   0  46 1089.35 140.796   6
   0   0  46 732.807 90.6849  16
   0   0  48 2046.63 137.002   8
   0   0  48 2037.79 119.802  10
   0   0  48 2090.41 135.704   7
   0   0  48 2240.77 194.071   6
   0   0  48 1994.01 142.276  16
   0   0  50 360.560 68.1004   7
   0   0  50 338.323 66.9149   8
   0   0  50 446.929 104.058   6
   0   0  50 321.879 68.5171  16
   0   0  52 1182.88 108.267   7
   0   0  52 985.274 136.598   6
   0   0  52 1066.21 103.334   8
   0   0  52 900.891 99.6984  16
   0   0  54 354.303 105.142   6
   0   0  54 83.4719 52.7153   8
   0   0  54 148.114 51.3048   7
   0   0  54 132.543 57.8896  16
   0   0  56 3335.58 189.487   7
   0   0  56 3170.96 253.331   6
   0   0  56 3288.43 186.456   8
   0   0  56 3356.60 202.833  16
   0   0  58 180.119 85.5851   6
   0   0  58 108.124 49.7849   7
   0   0  58 152.301 57.0018   8
   0   0  58 51.9522 44.9144  16
   0   0  60 1925.43 203.133   6
   0   0  60 2006.37 148.808   7
   0   0  60 1887.08 147.162   8
   0   0  60 1827.44 153.154  16
   0   0  62 61.1838 47.1258   8
   0   0  62 91.3702 51.1607   7
   0   0  62 146.989 85.1715   6
   0   0  62 65.3123 54.6683  16
   0   0  64 3913.13 222.950   8
   0   0  64 3633.84 297.439   6
   0   0  64 4077.56 237.012  16
   0   0  66 35.4450 47.4475   8
   0   0  66 111.964 70.5953   6
   0   0  66 5.22214 45.0865  16
   0   0  68 660.849 95.8748   8
   0   1 -71 25.4228 35.7643  18
   0   1 -67 156.980 78.6610   3
  -1   0 -67 3.95144 65.6607   3
   0  -1 -67 27.8569 63.9996   3
   1   0 -67-3.93874 65.1038   3
   1   0 -67-60.9473 57.8612  17
   0   1 -67 20.3116 47.2453  17
   0  -1 -67-84.7886 54.7690  17
  -1   0 -67 9.76425 46.5965  17
   0  -1 -65-3.30227 32.0249  14
  -1   0 -65-106.466 49.6213  14
   0  -1 -65 28.7727 33.9339   9
   0   1 -65 84.5721 71.5953   3
   0  -1 -65 98.5040 81.4092   3
   1   0 -65 15.0456 66.3284   3
  -1   0 -65-197.304 76.4369   3
   0  -1 -65-11.0850 48.9722  17
   1   0 -65-49.1605 46.0322  17
  -1   0 -65 0.17939 47.8194  17
   0   1 -65-39.0660 45.5293  17
   1   0 -63-26.2041 30.6814  14
   0   1 -63-25.5576 33.3826  14
  -1   0 -63-8.19116 35.2407  14
   0  -1 -63-93.9035 45.8125  14
   0  -1 -63 1.14423 30.4598   9
   1   0 -63-68.5536 37.2844   9
  -1   0 -63-5.33990 27.9681   9
   0  -1 -63-82.8138 70.6931   3
   0   1 -63 30.3119 67.5531   3
  -1   0 -63-3.27339 61.8854   3
   1   0 -63-7.83243 64.3552   3
   0   1 -63 66.1467 49.6727  17
   1   0 -63-3.42673 45.7091  17
  -1   0 -63-27.0649 49.9253  17
   0  -1 -63-15.9557 47.4616  17
   0  -1 -61-30.5395 35.3504  14
   1   0 -61 27.2747 31.9047  14
   0   1 -61-57.4805 38.5483  14
  -1   0 -61 4.70033 33.5497  14
  -1   0 -61-40.3450 34.8376   9
   1   0 -61-21.4933 30.9308   9
   0   1 -61 6.06830 25.5654   9
   0  -1 -61-27.4605 33.0862   9
   1   0 -61 156.643 80.2244   3
  -1   0 -61-53.6828 73.2136   3
   0   1 -61 16.8995 57.6025   3
   0  -1 -61-70.4268 74.5894   3
   1   0 -61-16.1915 46.2007  17
   0   1 -61 99.9511 52.1952  17
  -1   0 -61 17.3413 45.5499  17
   0  -1 -61-6.45343 48.8399  17
  -1   0 -59-74.4008 41.0732  14
   1   0 -59-12.5499 30.7665  14
   0  -1 -59-31.5669 34.9950  14
   0   1 -59-27.3599 31.1887  14
   0  -1 -59 59.0370 38.1195   9
  -1   0 -59-13.1985 31.7241   9
   0   1 -59-10.1592 25.4619   9
   1   0 -59-11.2867 29.0042   9
   0   1 -59-34.4963 64.0428   3
  -1   0 -59 5.35221 60.8913   3
   0  -1 -59-117.780 87.7403   3
   0   1 -59 113.350 59.8783  17
   1   0 -59-19.3257 46.7846  17
  -1   0 -59-1.87167 42.5026  17
   0  -1 -59-5.83695 42.1747  17
   1   0 -57-30.0058 31.6479  14
   0  -1 -57-55.0878 38.5295  14
  -1   0 -57 7.59845 31.3147  14
   0   1 -57-39.6568 35.3140  14
   0   1 -57-22.3930 26.0885   9
   1   0 -57-45.6168 35.7553   9
   0  -1 -57-29.1784 32.3393   9
  -1   0 -57-8.67730 29.8683   9
   0   1 -57 63.7674 43.6376   4
   0   1 -57-74.8128 77.2622   3
  -1   0 -57 18.3861 60.4680   3
   0  -1 -57 2.25336 40.5795  17
  -1   0 -57-28.7764 46.0099  17
   1   0 -57 39.3242 44.1871  17
   0   1 -57-12.9957 39.9103  17
  -1   0 -55-12.4194 33.9800  14
   0   1 -55-37.7408 33.6030  14
   0  -1 -55-47.0992 37.0286  14
   1   0 -55-61.6043 39.6452  14
  -1   0 -55-5.75278 28.7205   9
   1   0 -55 5.61815 27.9974   9
   0  -1 -55 29.8531 34.1028   9
   0   1 -55-18.6908 27.2390   9
   0   1 -55-5.85852 36.0841   4
  -1   0 -55-11.7186 28.1313   4
  -1   0 -55 30.1346 65.7071   3
   0   1 -55-88.5908 69.3793   3
   1   0 -55 92.6850 47.1736   4
   0   1 -55-11.5210 40.9061  17
   1   0 -55-6.06781 43.2316  17
  -1   0 -55-105.507 53.9760  17
   0  -1 -55 54.0031 50.1586  17
  -1   0 -53-23.7458 37.4393  14
   1   0 -53-7.35349 29.3311  14
   0   1 -53-27.5725 32.3759  14
   0  -1 -53-39.2257 34.3759  14
  -1   0 -53 5.34785 27.0870   9
   0  -1 -53-0.28571 31.6851   9
   0   1 -53-0.58163 26.8064   9
   1   0 -53 22.1185 30.3017   9
   1   0 -53-2.72737 34.5502   4
  -1   0 -53 40.8785 60.1919   3
   0   1 -53 27.7379 33.8605   4
   0   1 -53-38.3913 64.1767   3
   0  -1 -53-6.06511 28.8623   4
  -1   0 -53-0.67050 30.1741   4
  -1   0 -53-27.3466 44.2833  17
   0  -1 -53 55.8143 49.9014  17
   0   1 -53 11.8605 42.0109  17
   1   0 -53-4.96534 48.0125  17
  -1   0 -51 4.08523 36.2436  14
   0  -1 -51-32.0126 40.2458  14
   1   0 -51 33.7654 29.4282  14
   0   1 -51-14.4841 28.4745  14
   1   0 -51 36.1099 30.9542   9
   0   1 -51 0.63688 26.9672   9
   0  -1 -51-61.1720 36.7189   9
  -1   0 -51-25.6344 30.4916   9
  -1   0 -51-50.7171 66.6060   3
   1   0 -51-13.1352 32.5652   4
   0  -1 -51-14.0430 25.8451   4
   0   1 -51 3.72793 36.2079   4
  -1   0 -51 26.3138 32.8252   4
   0   1 -51 51.2581 42.6685  17
   0  -1 -51-33.4877 42.1592  17
  -1   0 -51 21.9897 44.0950  17
   1   0 -51-92.3259 49.9790  17
  -1   0 -49-39.8204 35.8932  14
   0   1 -49 3.81047 28.7711  14
   0  -1 -49-7.31848 31.6574  14
   1   0 -49 23.6251 28.5875  14
  -1   0 -49-35.0598 30.7919   9
   1   0 -49-9.97128 28.8098   9
   0  -1 -49 6.63642 30.2296   9
   0   1 -49-20.0102 28.1541   9
  -1   0 -49-58.4154 68.4903   3
  -1   0 -49-30.0605 35.0692   4
   0  -1 -49 27.9886 27.3223   4
   0   1 -49-34.3452 40.1599   4
   1   0 -49-18.1236 32.1101   4
  -1   0 -49-29.3906 44.6683  17
   0  -1 -49-36.4917 42.0578  17
   1   0 -49-59.2401 47.1750  17
   0   1 -49-12.5496 37.9549  17
   0   1 -47-42.3275 33.1644  14
  -1   0 -47-19.2570 34.5830  14
   0  -1 -47-22.5665 30.3720  14
   1   0 -47-50.1209 33.2218  14
   0   1 -47 3.11988 26.1168   9
   0  -1 -47 10.3421 31.7212   9
   1   0 -47 14.3973 30.6829   9
   1   0 -47-47.1552 39.0499   4
  -1   0 -47-8.39345 34.3639   4
   0   1 -47-9.49764 34.5566   4
   0  -1 -47-15.2710 29.9439   4
   1   0 -47-13.0194 41.2975  17
  -1   0 -47 30.8743 41.2183  17
   0  -1 -47-19.4120 42.3033  17
   0   1 -47-13.9918 41.0459  17
   0  -1 -45 53.4388 34.8374  14
   0   1 -45 30.5160 30.7643  14
  -1   0 -45-3.51892 32.2961  14
   1   0 -45 28.8931 28.5441  14
   1   0 -45 11.9896 30.3290   9
   0  -1 -45 10.3332 35.3726   9
   0   1 -45 37.3311 26.6711   9
   0  -1 -45 15.7564 28.9588   4
   0   1 -45 24.8742 33.9077   4
  -1   0 -45 7.56111 33.7996   4
   1   0 -45 6.77247 31.1723   4
   0   1 -45-35.8939 44.1638  17
   0  -1 -45-2.95153 41.4712  17
  -1   0 -45 40.3969 41.6139  17
   1   0 -45 7.45412 42.6444  17
   1   0 -43-38.5412 39.7261  17
   0  -1 -43-6.70697 37.5418  17
  -1   0 -43-10.3629 37.7098  17
   0   1 -43-32.6564 38.0413  17
   1   0 -43 10.6131 30.0250   9
   0   1 -43-47.3517 31.7706   9
   0  -1 -43-20.6349 32.6072  14
   1   0 -43-11.0512 30.3061  14
   0   1 -43-15.1166 28.0779  14
  -1   0 -43 2.92015 30.4530  14
   0   1 -43 0.96021 12.2224  12
   1   0 -43 35.9977 36.5088   4
   0  -1 -43-1.89503 26.6463   4
   0   1 -43 17.5408 36.1760   4
   0  -1 -43-16.6353 27.6399   2
  -1   0 -43-40.8657 34.2085   4
   1   0 -41 55.0972 41.5474  17
   0  -1 -41 21.4905 35.9467  17
   0   1 -41 27.1678 39.0757  17
  -1   0 -41 18.0769 37.8246  17
   1   0 -41 42.8158 32.6011   9
   0   1 -41-29.5734 28.3340   9
  -1   0 -41-30.6647 34.3625  14
   1   0 -41 57.4994 31.3462  14
   0  -1 -41 28.0110 30.8270  14
   0   1 -41 29.9089 30.5883  14
   0   1 -41-20.8949 14.0201  12
   1   0 -41-3.26570 30.3684   4
  -1   0 -41-15.1589 27.5694   4
   0  -1 -41-11.4608 21.8020   2
   0  -1 -41 21.7181 29.1472   4
   0   1 -41 14.5887 33.2641   4
   1   0 -39-5.20306 12.0336  12
  -1   0 -39-22.8295 35.7131  17
   0   1 -39 20.4010 38.5937  17
   0  -1 -39-8.23021 36.6712  17
   1   0 -39 32.7580 35.8073  17
   0   1 -39-26.6784 26.1905   9
   0   1 -39 23.0476 18.2207  10
   1   0 -39 24.8600 28.3662   9
   0  -1 -39-51.4079 33.9212  14
   1   0 -39 28.0499 27.6840  14
   0   1 -39 6.21771 28.0748  14
  -1   0 -39-15.9958 33.7091  14
   0   1 -39-11.6653 12.3421  12
   1   0 -39-23.7986 34.7124   4
   0  -1 -39 25.8677 29.6481   4
  -1   0 -39-12.1001 29.5010   4
   0   1 -39-37.1303 34.8583   4
   1   0 -39 6.74872 23.4668   2
   0  -1 -39 21.9166 27.5670   2
   1   0 -37-18.9787 18.0569  10
   1   0 -37-4.17278 12.4663  12
   1   0 -37 35.5091 40.6669  17
   0   1 -37-16.9958 35.5627  17
   0  -1 -37-28.4331 37.5854  17
  -1   0 -37-30.2274 38.0374  17
  -1   0 -37-5.09760 16.9529  10
   0   1 -37 1.30803 16.1612  10
   1   0 -37-9.29007 27.4143   9
  -1   0 -37 21.7988 28.1819  14
   0   1 -37-11.1199 26.0964  14
   1   0 -37 39.9509 27.8203  14
   0  -1 -37 10.1339 30.8832  14
   0   1 -37 3.85085 11.1193  12
   0   1 -37-17.2137 35.0536   4
  -1   0 -37-37.8410 27.5987   2
   0  -1 -37-9.89785 20.0424   2
   1   0 -37-9.04638 35.1444   4
  -1   0 -37-6.49298 30.2532   4
   0  -1 -37 5.28382 25.1772   4
   1   0 -37 0.73586 22.9669   2
   1   0 -35-9.78801 16.6888  10
   1   0 -35-21.1027 13.5641  12
   0  -1 -35-16.7668 20.3578  10
   1   0 -35-6.56699 15.2224  11
  -1   0 -35-3.19445 9.71633  12
   0  -1 -35 7.24643 16.5099  11
  -1   0 -35-22.3551 36.3982  17
   1   0 -35 12.1064 37.3733  17
   0   1 -35-47.4924 38.0630  17
   0  -1 -35-21.8044 37.3887  17
   1   0 -35-4.02950 29.6088   9
  -1   0 -35-6.55326 18.7870  10
   0   1 -35 7.62514 14.9245  10
   0   1 -35 22.0415 28.3075  14
   1   0 -35-15.7293 27.4454  14
   0  -1 -35 0.57094 29.5726  14
  -1   0 -35-7.70481 30.7448  14
   0   1 -35 14.3204 13.2616  12
   0   1 -35-11.3483 22.4513   2
   0   1 -35-8.36177 37.1863   4
  -1   0 -35-21.3693 22.8493   2
  -1   0 -35-5.87791 26.1966   4
   1   0 -35-9.94658 22.8010   2
   0  -1 -35 35.4918 29.7639   4
   1   0 -35-41.9409 37.3012   4
   0  -1 -35 10.7590 22.6865   2
  -1   0 -33 16.4776 18.1555  11
   0  -1 -33-13.0252 17.8525  11
   0  -1 -33-6.89113 16.0825  10
   1   0 -33 1.51283 18.1866  10
   0   1 -33 13.7402 17.7309  11
  -1   0 -33 1.60506 9.08556  12
   1   0 -33-17.0594 18.1692  11
   1   0 -33-24.4731 14.7684  12
  -1   0 -33 12.7616 34.4869  17
   0  -1 -33-32.7941 36.4707  17
   0   1 -33 2.31378 32.8070  17
   1   0 -33-28.3565 37.7618  17
  -1   0 -33 12.5606 15.5372  10
   1   0 -33 18.7956 26.4851   9
   0   1 -33-2.18949 16.3558  10
   0   1 -33 2.11596 25.0808  14
   1   0 -33-11.3512 24.2164  14
   0  -1 -33 28.4776 27.9977  14
  -1   0 -33 6.23144 27.5322  14
   0   1 -33-1.70489 11.6359  12
  -1   0 -33-14.1200 25.6642   4
   0  -1 -33-19.8657 26.7765   4
   1   0 -33-4.02473 23.2268   2
   0  -1 -33 4.07321 20.2368   2
  -1   0 -33-4.44330 20.9894   2
   1   0 -33 44.3238 34.0546   4
   0   1 -33-8.94648 22.9261   2
   0   1 -33 39.4558 33.6263   4
   1   0 -31 1.12638 29.3490   4
   1   0 -31 19.3826 26.4568   2
   0  -1 -31 9.08429 25.9859   4
   0   1 -31 27.7601 20.6062   2
   0  -1 -31-7.51786 22.7881   2
   0   1 -31-3.41873 31.0004   4
  -1   0 -31-4.37469 19.4264   2
   0  -1 -31 47.6011 24.9975  20
  -1   0 -31 0.28542 17.9030  19
   0  -1 -31-32.7195 20.5527  19
   0   1 -31-30.5107 22.2505  19
  -1   0 -31 7.83564 20.0151  20
   1   0 -31 31.0227 22.4892  19
  -1   0 -31-6.04894 19.5414  15
   1   0 -31 7.55914 34.0431  17
   0   1 -31 23.6401 35.0466  17
   0  -1 -31-0.07002 31.3644  17
   0  -1 -31-13.2514 18.9109  15
   0   1 -31-14.9895 20.2070  15
  -1   0 -31-28.2564 34.7191  17
  -1   0 -31 24.3801 18.6718  10
   0   1 -31 3.84608 15.8246  10
  -1   0 -31 1.16730 27.0738  14
   1   0 -31 9.74002 26.4748  14
   0  -1 -31-23.5873 27.1210  14
   0   1 -31 7.41540 25.5059  14
  -1   0 -31-12.2827 10.6548  12
   0   1 -31-21.4469 13.3263  12
   1   0 -31-10.9488 13.2251  12
  -1   0 -31 11.5925 17.8766  11
   0  -1 -31-10.3971 17.6051  11
   0   1 -31 14.9583 18.5037  11
   1   0 -31-17.8433 18.9864  10
   0  -1 -31-2.13637 16.7085  10
   1   0 -31-23.1691 19.5479  11
   0   1 -29-3.42364 22.9792   2
   0  -1 -29-12.3099 21.2791   2
   1   0 -29-11.1548 20.5652   2
   1   0 -29 1.37696 26.3369   4
  -1   0 -29 29.5285 20.7679   2
   0  -1 -29-3.32050 23.4099   4
  -1   0 -29 20.6946 22.1839  20
   0  -1 -29 22.0414 21.7372  20
  -1   0 -29-34.1847 23.2910  19
   0   1 -29 12.0135 19.8605  20
   0  -1 -29-6.69213 20.1259  19
   0   1 -29-5.99663 17.5966  19
   1   0 -29 2.63576 18.9685  19
  -1   0 -29 34.5211 33.6151  17
   1   0 -29-4.76080 31.9205  17
   1   0 -29-1.82357 18.0394  15
  -1   0 -29 4.19919 20.4333  15
   0   1 -29 7.50196 19.8033  15
   0   1 -29 35.7387 35.3697  17
   0  -1 -29-10.2835 15.2765  15
   0  -1 -29 5.59444 27.7798  17
  -1   0 -29-34.1758 20.5554  10
   0   1 -29-13.4886 16.3011  10
   1   0 -29 25.5630 23.8270  14
  -1   0 -29 19.3973 27.0046  14
   0  -1 -29 6.97349 26.6413  14
   0   1 -29 14.6718 24.1022  14
  -1   0 -29 0.76170 9.37617  12
   0   1 -29-13.3062 11.9647  12
   1   0 -29 4.04497 11.8229  12
   0  -1 -29-13.6562 18.9860  10
  -1   0 -29-8.23503 17.1848  11
   0   1 -29 17.8401 18.0608  11
   0  -1 -29-2.50103 15.5340  11
   1   0 -29 27.9867 18.6366  10
   1   0 -29-12.2806 18.1886  11
   1   0 -27 0.71009 21.1284   2
   0  -1 -27 10.2364 22.9217   4
   1   0 -27 0.30192 27.8931   4
   0  -1 -27 17.8114 21.7272   2
   0   1 -27 7.58779 19.8166   2
  -1   0 -27 4.13683 20.6717   2
  -1   0 -27-11.4837 18.6813  20
   1   0 -27-0.82927 16.5573  19
  -1   0 -27 2.26864 18.3460  19
   0  -1 -27-4.32391 18.6074  20
   0   1 -27 3.08677 21.2662  20
   0   1 -27-21.4287 18.7330  19
   0  -1 -27 3.37040 16.9199  19
   0   1 -27 12.1932 15.3282  15
   0   1 -27-11.7351 30.4269  17
  -1   0 -27 42.3375 32.9820  17
   0   1 -27-15.1521 20.4610  16
   0  -1 -27 34.5856 24.3139  15
   1   0 -27-8.34118 16.4935  15
  -1   0 -27-25.8362 21.1927  15
  -1   0 -27-0.13319 14.8051  10
   0   1 -27-44.1171 29.8326  14
   1   0 -27-2.03109 19.8976  14
  -1   0 -27 1.67180 26.6403  14
   0  -1 -27 19.9581 26.6127  14
  -1   0 -27-4.92074 9.73660  12
   1   0 -27 0.48917 11.8204  12
   0   1 -27 2.08132 10.7348  12
   1   0 -27-13.5564 17.2242  10
   0  -1 -27 20.0822 18.0669  11
   0   1 -27 3.12890 14.1061  10
   1   0 -27-2.88697 16.4247  11
   0  -1 -27-8.05701 18.3303  10
   0   1 -27 31.5837 18.9880  11
  -1   0 -27-13.9953 16.1074  11
  -1   0 -25-1.95385 17.2641   2
   0  -1 -25 1.29623 20.8366   2
   1   0 -25 6.09233 19.1805   2
   1   0 -25 31.3700 31.9294   4
   0   1 -25-13.2079 22.1790   2
   0  -1 -25-5.57894 20.7966   4
   0   1 -25 2.61807 21.1232  20
  -1   0 -25-3.10371 16.4891  19
  -1   0 -25 32.6614 21.6236  20
   1   0 -25-11.0872 17.3111  19
   0  -1 -25 11.2397 18.5051  19
   0  -1 -25 13.1754 20.7891  20
   0   1 -25 28.1166 18.6912  19
  -1   0 -25 40.7136 34.5893  17
   0   1 -25 37.4575 22.3791  15
  -1   0 -25 12.1286 18.1179  15
   0   1 -25 14.7654 19.1607  16
   1   0 -25 7.75583 16.3536  15
   0  -1 -25 12.0583 18.4408  15
   0   1 -25 12.1808 29.1902  17
   1   0 -25 11.2396 21.3045  16
  -1   0 -25 8.64691 15.1566  10
   0   1 -25-20.6470 23.8096  14
   0  -1 -25 3.75602 24.7794  14
  -1   0 -25-1.03210 25.4417  14
   1   0 -25 16.6611 23.0702  14
  -1   0 -25-1.53227 8.92951  12
   0   1 -25 3.75340 11.0514  12
   1   0 -25-0.14372 11.2811  12
   1   0 -25-5.70689 15.1918  11
   0  -1 -25 11.1963 18.9519  10
   1   0 -25-30.5782 18.9871  10
   0   1 -25-1.54115 16.8982  11
  -1   0 -25-0.51569 15.9291  11
   0   1 -25-6.52500 15.3563  10
   0  -1 -25 11.8707 17.4701  11
   0   1 -23-17.1547 22.3784   2
   1   0 -23-10.7916 19.9542   2
   0  -1 -23-4.09195 21.3847   2
   0  -1 -23-6.50622 20.8566   4
   1   0 -23 10.8926 28.0928   4
  -1   0 -23 1.54363 16.2406   2
   0   1 -23-18.9164 18.8201  20
   1   0 -23-4.21565 18.3099  19
  -1   0 -23 2.85097 17.0514  20
  -1   0 -23 24.6343 19.5598  19
   0  -1 -23-12.5828 19.8676  20
   0  -1 -23 41.5867 22.0386  19
   0   1 -23 0.89538 18.6291  19
   1   0 -23 5.98394 16.2666  16
  -1   0 -23-12.1397 18.4940  15
   0   1 -23 1.45586 19.5564  16
   1   0 -23-24.1228 20.3948  15
   0   1 -23 10.7200 26.9546  17
   0   1 -23-9.83589 16.9957  15
  -1   0 -23 6.21724 16.6647  10
   1   0 -23 13.4070 22.3918  14
  -1   0 -23 38.7656 27.3621  14
   0   1 -23 3.51771 21.8362  14
   0  -1 -23 14.1475 23.5124  14
   0  -1 -23 26.6927 19.8305  15
  -1   0 -23 6.01232 8.61510  12
   1   0 -23-9.17251 12.7071  12
   0   1 -23-8.51128 11.7053  12
   0   1 -23-1.81375 13.8685  10
  -1   0 -23-13.0037 17.6363  11
   1   0 -23-10.0627 16.3271  10
   0  -1 -23 22.0300 17.7028  10
   0   1 -23 10.5907 16.6180  11
   1   0 -23 19.6247 16.8629  11
   0  -1 -23-6.42467 15.9414  11
   1   0 -21 18.6273 19.6415   2
   1   0 -21 26.2392 27.4852   4
   0  -1 -21 7.98120 19.8766   4
   0   1 -21-26.0466 21.1979   2
  -1   0 -21-2.36225 18.0369   2
   0   1 -21 6.47142 19.0475  19
  -1   0 -21-9.35015 16.7756  20
   0  -1 -21-9.67389 18.8791  20
   1   0 -21-15.3121 17.2881  19
   0   1 -21 23.2668 21.2449  20
   0  -1 -21 1.54636 16.0081  19
  -1   0 -21-9.62818 19.5334  19
   1   0 -21 7.47825 15.7295  15
   0   1 -21-34.4489 32.1864  17
   0   1 -21 20.5411 21.3215  16
  -1   0 -21-2.77712 13.9800  15
   0   1 -21 19.5667 19.1441  15
   1   0 -21 16.8041 21.7094  16
  -1   0 -21 13.7450 14.6404  10
   1   0 -21 10.1908 18.9213  14
   0  -1 -21-17.8699 19.5913  15
   0   1 -21 0.56233 20.5849  14
  -1   0 -21-6.25294 24.3188  14
   0  -1 -21 11.7147 23.9312  14
  -1   0 -21 3.39631 8.57574  12
   0   1 -21-6.38384 11.1400  12
   1   0 -21 8.19740 11.1721  12
   0   1 -21 18.3253 17.4740  11
  -1   0 -21-17.7532 17.2756  11
   0  -1 -21 15.4228 18.1552  10
   1   0 -21 27.5336 17.6410  10
   0   1 -21-5.31590 13.7194  10
   1   0 -21 10.0181 17.3625  11
   0  -1 -21 1.01829 15.7195  11
   0   1 -19-22.4436 21.2679   2
  -1   0 -19 1.09443 16.7994   2
   0  -1 -19 16.7849 20.3965   4
   1   0 -19 23.3501 20.9940   2
   1   0 -19 12.1377 25.3752   4
   1   0 -19-3.95562 17.8243  19
   0  -1 -19 6.56404 15.3177  19
  -1   0 -19-19.2411 21.5096  20
   0   1 -19 19.1435 17.6939  19
  -1   0 -19 6.98894 17.7662  19
   0  -1 -19-11.0938 18.2956  20
   0   1 -19-21.6103 19.5840  20
   1   0 -19-30.2602 22.5772  16
   0   1 -19-13.7674 26.0194  17
  -1   0 -19-3.80390 14.7138  15
   0   1 -19 1.28009 20.0638  16
  -1   0 -19-9.73177 14.7520  10
   1   0 -19 12.1456 16.1678  15
   1   0 -19 8.73484 17.5192  14
   0  -1 -19-6.17654 16.4234  15
   0   1 -19 17.6969 20.6665  14
   0  -1 -19 38.4871 24.7015  14
  -1   0 -19-21.1329 25.3547  14
   0   1 -19-1.74023 10.6004  12
   1   0 -19-2.85352 11.3707  12
  -1   0 -19-1.06189 8.74813  12
   0  -1 -19-15.9461 16.3594  10
   1   0 -19-15.8726 15.2372  11
   0   1 -19-4.76821 12.4606  10
  -1   0 -19-16.6086 16.1192  11
   0   1 -19 22.2860 17.8059  11
   1   0 -19-14.6459 16.2883  10
   0  -1 -17 19.5645 18.7707   4
   0   1 -17-3.94837 17.6485   2
   1   0 -17 14.0034 25.4871   4
  -1   0 -17-16.4738 16.2696   2
   1   0 -17-15.3134 18.5374   2
   0   1 -17-0.97579 18.6221  20
   0   1 -17 16.4360 18.8103  19
  -1   0 -17-1.25007 15.9332  20
  -1   0 -17 1.64040 14.5535  19
   0  -1 -17 0.80575 15.4757  19
   0  -1 -17-6.05661 16.4429  20
   1   0 -17 18.6296 20.2839  19
   0   1 -17 4.01204 24.0387  17
   0   1 -17 16.9566 17.0043  15
   1   0 -17-35.3702 21.7227  16
  -1   0 -17 1.23551 15.8751  15
   0   1 -17 0.43261 18.0189  16
  -1   0 -17-14.4908 15.3520  10
  -1   0 -17 3.67007 23.6593  14
   0  -1 -17 43.8679 23.6861  14
   0  -1 -17-18.7596 18.8578  15
   1   0 -17-27.4692 18.8237  15
   1   0 -17-6.70023 16.5763  14
   0   1 -17-16.6895 21.3665  14
   0   1 -17 3.75413 10.3489  12
  -1   0 -17-6.49988 8.61360  12
   1   0 -17-4.68699 11.5441  12
   0   1 -17 16.6528 17.3452  11
   0  -1 -17 6.72875 16.5220  10
   1   0 -17 1.63533 15.0985  11
   1   0 -17 54.4551 18.0654  10
   0   1 -17 24.8757 14.7316  10
   1   0 -15-4.04706 17.7618   7
   1   0 -15-16.7153 18.4666   2
   1   0 -15-3.84750 24.0829   4
   0   1 -15 28.8899 18.8806   2
   0  -1 -15 24.7815 18.0986   4
  -1   0 -15-4.00406 16.2993   2
   1   0 -15-1.59703 15.3036  19
   0  -1 -15 5.30278 16.2625  19
   0   1 -15 1.91947 17.3153  19
   0   1 -15 5.52268 15.9671  20
  -1   0 -15-20.4382 18.9250  20
   0  -1 -15-16.1075 17.1582  20
  -1   0 -15-4.45779 17.4507  19
   1   0 -15 17.3116 16.9939  16
   0   1 -15-8.29349 16.3631  15
  -1   0 -15 19.2979 16.5219  15
   0   1 -15-6.45269 15.4381  16
  -1   0 -15-18.2190 14.7329  10
   0  -1 -15 40.5039 22.1189  14
  -1   0 -15 1.10216 22.9050  14
   0   1 -15-17.8113 20.2849  14
   1   0 -15 0.21243 16.0586  14
   1   0 -15 7.46832 16.1406  15
  -1   0 -15-16.9295 8.63926  12
   1   0 -15-7.14389 13.1336  12
   0   1 -15-7.28951 11.3275  12
   1   0 -15 8.25517 13.9593  10
   0   1 -15-12.1628 15.9223  11
   0  -1 -15-1.02121 15.2528  10
   1   0 -15-2.58414 13.4713  11
   0   1 -15 7.64403 12.8866  10
   1   0 -13 4.14698 18.4593   7
  -1   0 -13 9.81095 14.2201   2
   0   1 -13-9.65416 18.8461   2
   1   0 -13-1.60653 21.5449   4
   0  -1 -13 1.92176 16.0802   4
   0   1 -13 5.96351 18.4951  20
   0  -1 -13-6.14191 15.8891  20
   1   0 -13-2.61076 15.6096  19
   0  -1 -13-7.74239 16.0340  19
   0   1 -13-11.5852 17.2974  19
  -1   0 -13-0.72418 16.1842  20
   0   1 -13 29.4909 18.1433  16
   0   1 -13-18.2025 15.1922  15
   1   0 -13-21.5358 20.2307  16
  -1   0 -13 3.25380 12.9834  15
  -1   0 -13-17.4736 14.4687  10
   1   0 -13 5.71331 15.5606  15
  -1   0 -13 1.55978 23.3454  14
   0   1 -13-9.01351 19.0166  14
   1   0 -13 2.55479 14.3331  14
   0  -1 -13 34.4848 21.4763  14
   1   0 -13-5.12244 12.1472  12
  -1   0 -13 6.70025 7.69600  12
   0   1 -13 1.46429 11.8955  12
   0   1 -13 5.51032 14.7183  11
   0   1 -13 1.99883 12.2707  10
   1   0 -13 2.07828 14.5603  10
   0  -1 -13-5.14047 16.5106  10
   1   0 -13-4.28643 13.8303  11
   1   0 -11-3.24407 16.7142   7
   0   1 -11 10.5110 16.6330   2
   1   0 -11 6.81135 20.9993   4
   0  -1 -11-0.75007 13.5528   4
  -1   0 -11-11.1927 12.8994   2
   0  -1 -11 6.96564 15.2000  20
   1   0 -11 13.1827 15.0482  19
   0   1 -11 94.6483 22.4111  20
  -1   0 -11-7.30244 15.9274  20
   0   1 -11 14.1286 17.1749  19
   0   1 -11 14.2800 17.7320  15
   1   0 -11 4.44525 17.4020  16
  -1   0 -11 17.3195 15.2734  15
   0   1 -11-12.6285 16.0477  16
  -1   0 -11 20.4993 13.7015  10
   0  -1 -11 21.5316 20.2238  14
   1   0 -11-2.03737 15.8996  15
   1   0 -11 21.3193 13.1537  14
   0   1 -11 3.64211 16.8572  14
  -1   0 -11 25.8749 22.6434  14
   1   0 -11-21.2620 13.4782  12
   0   1 -11-13.6542 11.8947  12
   1   0 -11 15.9205 14.7892  10
   0   1 -11 26.5874 13.4516  10
   1   0 -11-0.18403 13.0771  11
   1   0  -9 8.03484 13.2394   7
   1   0  -9-29.1389 21.1622   4
   0  -1  -9-7.98677 11.1466   4
   0   1  -9-13.1916 16.5378   2
  -1   0  -9 7.98262 12.4817   2
   0   1  -9-11.6838 14.4086  20
   1   0  -9 3.48048 12.6427  19
   0  -1  -9-3.74003 13.3760  20
  -1   0  -9 4.97366 14.9410  20
   0   1  -9-0.12715 13.4124  19
   0   1  -9-5.59478 12.0097  16
   1   0  -9-4.98668 16.3711  16
   0   1  -9 2.63101 11.2139  15
  -1   0  -9 5.58192 11.2811  15
   1   0  -9 5.80347 14.2298   9
   0  -1  -9 9.65086 17.4535  14
   1   0  -9-13.8455 11.2055  14
  -1   0  -9-6.35973 17.5486  14
   1   0  -9-13.7786 14.1043  15
   1   0  -9-6.61968 10.7954  12
   0   1  -9-9.61799 10.1696  12
   0   1  -9-4.38587 8.61867  10
   1   0  -9 4.59369 10.3556  11
   1   0  -9-3.77974 11.5578  10
   0   1  -7-6.32212 12.2243   7
   1   0  -7 5.99159 12.2268   7
   0   1  -7-9.46186 11.7717  19
   1   0  -7 2.20081 10.4194  19
  -1   0  -7 16.9201 11.4329  20
   0   1  -7-8.86216 14.2193  20
   0  -1  -7 16.3601 11.9347  20
   1   0  -7-8.57512 11.3493  16
   0   1  -7 3.30730 11.3168  15
  -1   0  -7 1.91055 10.2508  15
   0   1  -7-3.26519 13.0784  16
   1   0  -7 2.05041 12.2940   9
   0   1  -7-9.63834 11.8235   8
   0  -1  -7-1.00102 13.7550  14
  -1   0  -7 25.6305 16.8103  14
   1   0  -7-5.40527 8.29074  14
   0   1  -7 1.69210 8.81128  12
   0   1  -7 13.2906 7.17099  10
   1   0  -7-5.56973 8.21958  11
  -1   0   7-4.46085 14.2670   4
   0   1   7 17.4613 13.8987  10
  -1   0   7-2.86303 10.0586  11
   0  -1   7 1.05326 14.7852  11
   0  -1   7 1.74190 7.79554  10
   1   0   7-11.9623 12.2312  17
   1   0   7 18.3184 13.1549  10
   0  -1   7 6.86523 10.8587  12
  -1   0   7 10.7560 20.1458   6
   0  -1   9 29.4196 29.3385   6
  -1   0   9 7.25746 26.0870   6
   1   0   9-9.87258 25.2231   6
   0   1   9-3.93251 15.1806  20
   1   0   9-1.67301 13.2301  17
  -1   0   9 4.72280 10.2336  14
   0  -1   9 14.0408 12.9782  12
   0   1   9 11.3948 9.37808  12
  -1   0   9-2.77664 13.8992  12
  -1   0   9 17.2132 15.3798  10
  -1   0   9 4.29137 13.6145  11
   0   1   9-36.0640 20.0235  10
   0  -1   9-10.1973 12.1156  10
   1   0   9 12.5395 15.9821  10
   0  -1   9-21.3999 18.5120  11
   0  -1  11 39.9627 34.4047   6
   0   1  11 34.0559 33.4080   6
  -1   0  11 4.21691 28.9569   6
   1   0  11 4.79002 27.6538   6
  -1   0  11 53.8512 21.9244  19
   0   1  11 2.39262 18.9771  20
   1   0  11 37.1494 18.7774  17
  -1   0  11 19.7867 12.6597  14
   1   0  11 4.53012 16.9279  10
   0  -1  11 69.7598 15.9729  10
   0  -1  11 17.1754 20.8170  11
  -1   0  11 26.0147 19.6210  10
  -1   0  11 20.4359 17.0326  11
   0   1  11-13.4742 20.1539  10
   0   1  11 14.5983 11.0059  12
   0  -1  11-6.63266 15.1293  12
  -1   0  11 9.50508 15.3297  12
   0  -1  11 12.8325 22.2339   2
   0  -1  13 0.15557 26.5285   6
  -1   0  13 5.10681 29.4407   6
   0   1  13 34.5960 21.6341   7
   1   0  13-4.49876 35.0109   6
   0   1  13-30.8870 38.3965   6
   0  -1  13 3.73275 23.8137   2
  -1   0  13 7.42701 20.1640  19
   0   1  13 0.68975 20.9693  20
   0   1  13-22.5667 16.6440  14
  -1   0  13 6.85581 14.7458  14
  -1   0  13 31.1144 16.1898  12
   1   0  13 6.21791 8.64166  12
   0   1  13 5.41394 11.2742  12
   0  -1  13 11.4478 14.7637  12
   0  -1  13 1.37589 17.3156  10
   1   0  13 2.02794 19.1189  10
   0   1  13 24.8989 22.7697  10
  -1   0  13-2.65415 18.7693  10
   0  -1  13-0.69909 21.3658  11
   1   0  15 22.8355 38.0460   6
   0   1  15-33.1389 42.7655   6
  -1   0  15 18.0833 38.6957   6
   0   1  15-14.0961 22.9367   7
   0  -1  15-26.7819 32.7813   6
   0  -1  15 9.10642 23.7274   2
   0   1  15 6.70690 14.3077  14
  -1   0  15 0.62356 13.2311  14
   1   0  15-4.87587 15.8954  14
   0   1  15-24.0317 22.1146  20
  -1   0  15-30.1244 23.4338  19
   0   1  15-18.5126 12.6645  12
  -1   0  15-13.9213 16.3853  12
   0  -1  15 12.1416 15.1113  12
   1   0  15-13.5968 9.50041  12
   0  -1  15 37.8871 21.2374  10
   1   0  15 30.3700 21.8245  10
   0   1  15 17.4488 23.4023  10
  -1   0  15-17.0326 20.9744  10
   0   1  17 18.0655 24.9412   7
   0  -1  17-13.1722 41.6792   6
   1   0  17 3.63127 38.2292   6
  -1   0  17-10.9590 36.9819   6
   0   1  17 35.4793 38.7707   6
   1   0  17 8.99967 16.3834  14
  -1   0  17 12.9294 14.6341  14
   0   1  17 3.19861 15.9719  14
   1   0  17 10.8140 24.7279  20
   0   1  17 24.1810 23.6370  20
  -1   0  17-3.89492 23.2093  19
  -1   0  17-6.21057 16.3560  12
   0   1  17-4.34995 11.4503  12
   0  -1  17 10.9306 15.9099  12
   1   0  17-2.68230 9.63538  12
   0  -1  17 19.3241 19.4224  10
  -1   0  17-7.96824 21.2291  10
   0   1  17 31.4587 24.8752  10
   1   0  17-19.6506 21.7636  10
   1   0  19-9.45599 41.8159   6
  -1   0  19-2.93788 25.1335   7
   0   1  19 13.3499 24.9851   7
   0  -1  19-6.92617 44.0872   6
  -1   0  19-10.9753 36.9393   6
   0   1  19-14.4068 39.3063   6
  -1   0  19-17.1096 25.7902  19
   1   0  19 8.75429 23.3239  20
   0   1  19-6.56499 25.2628  20
   1   0  19 21.5601 17.1245  14
   0   1  19-5.02478 16.9479  14
  -1   0  19-13.2220 16.0279  14
   0  -1  19-4.38511 15.8924  12
   1   0  19 12.3987 10.3670  12
  -1   0  19 9.76826 14.4385  12
   0   1  19 0.75250 11.9642  12
   0   1  19-16.6743 24.6080  10
   0  -1  19 11.1140 20.3941  10
   1   0  19-15.3216 24.6825  10
  -1   0  19 5.73127 22.0297  10
  -1   0  21 58.0576 48.3295   6
   0   1  21 2.71020 39.8662   6
   0   1  21 12.0098 26.6782   7
   0  -1  21 21.7140 43.3380   6
   1   0  21 15.3740 44.6036   6
   0  -1  21-7.47387 26.0565   8
   0   1  21-27.0089 28.9762  20
   1   0  21-21.9163 25.9081  20
  -1   0  21 5.68240 30.2680  20
   1   0  21-20.2077 19.3900  14
  -1   0  21 12.8687 16.7593  14
   0   1  21-5.00400 14.7847  14
   0  -1  21-11.6177 16.3458  12
   1   0  21-2.51648 10.3191  12
   0   1  21 1.30591 11.8684  12
  -1   0  21 4.28919 17.1536  12
   0   1  21 6.50466 25.5250  10
   0  -1  21 2.06888 20.0896  10
   1   0  21-5.19105 22.9483  10
  -1   0  21 9.37708 24.0869  10
   1   0  23-37.7986 47.9680   6
   0  -1  23 2.13831 37.1182   6
  -1   0  23 4.42472 45.7555   6
   0   1  23-5.50018 39.6045   6
   0  -1  23-6.86690 28.1085   8
   1   0  23-15.0922 29.6834  20
   0   1  23-3.35764 26.3231  20
  -1   0  23 65.6215 34.1545  20
  -1   0  23 12.8004 16.2490  14
   0   1  23-7.71696 16.2039  14
   1   0  23 15.1316 17.8557  14
  -1   0  23 3.25673 16.7762  12
   0  -1  23-2.43201 16.1465  12
   1   0  23-1.76430 10.7300  12
   0   1  23-7.80929 13.1829  12
   0   1  23-26.0888 27.9253  10
  -1   0  23 10.8095 24.0773  10
   1   0  23-4.31234 24.8343  10
   0  -1  23 4.98396 20.7593  10
   0   1  25-26.0229 46.9631   6
  -1   0  25-2.92913 39.8246   6
   0  -1  25-23.8015 47.9137   6
   1   0  25 6.18624 47.2324   6
   0  -1  25 39.4172 34.2026   8
   1   0  25 18.7841 28.3756   8
   0   1  25 5.09067 28.7226  20
  -1   0  25-15.0628 32.3241  20
   1   0  25 6.02957 29.8101  20
   0  -1  25 72.5247 38.5431  20
  -1   0  25-16.5965 15.8504  14
   1   0  25-23.3453 17.3715  14
   0   1  25-6.37000 16.8256  14
   0   1  25 11.6028 13.4012  12
   1   0  25 11.1765 11.5434  12
   0  -1  25-4.56836 15.6282  12
  -1   0  25-16.2330 18.9142  12
  -1   0  25-5.67404 24.2850  10
   0  -1  25-0.41711 23.3865  10
   1   0  25 7.60975 24.2924  10
   0   1  25-16.7668 27.6488  10
   1   0  27-0.22102 49.7837   6
  -1   0  27-25.7365 47.0652   6
   0   1  27-19.0968 47.8718   6
   0  -1  27 0.33212 39.7953   6
   0  -1  27 22.5291 37.2794  20
  -1   0  27-30.8693 36.1511  20
   1   0  27-8.43392 34.6631  20
   0   1  27 39.0724 32.0173  20
   1   0  27-33.6826 29.9136   8
   0  -1  27-2.35162 29.7203   8
  -1   0  27-5.89910 16.0608  14
   0  -1  27 14.0526 16.8826  12
   0   1  27-11.1396 13.5575  12
  -1   0  27 0.54815 16.7921  12
   1   0  27 7.74647 11.7715  12
   1   0  27 10.1563 26.1568  10
   0   1  27-17.3952 29.2326  10
   0  -1  27-10.0924 25.1684  10
  -1   0  27-3.94442 25.7195  10
   1   0  29 65.5594 38.5810   7
  -1   0  29 20.0873 31.6331   7
   0  -1  29-61.1491 54.2661   6
  -1   0  29 9.90040 46.9127   6
   1   0  29 33.0382 51.5391   6
   0   1  29-63.7715 54.4743   6
   0  -1  29 24.9836 33.2672   7
   1   0  29 15.6725 32.7563  20
  -1   0  29 8.39502 34.6362  20
   0   1  29 4.28912 29.8906  20
   0  -1  29-4.62200 35.7567  20
   0   1  29-9.02553 27.7038  16
  -1   0  29 13.1560 33.5988  16
   1   0  29 79.5128 34.9851  16
   0  -1  29 49.0193 32.2798  16
   0  -1  29-17.2983 31.2261   8
   1   0  29 16.2681 28.9187   8
  -1   0  29 4.10938 16.0150  14
  -1   0  29 1.16035 16.8680  12
   0  -1  29-3.66043 15.9511  12
   1   0  29 3.80594 11.4994  12
   0   1  29 1.54078 13.3487  12
   1   0  29-8.63068 27.1261  10
   0   1  29-10.2673 26.8955  10
  -1   0  29 12.9347 26.3624  10
   0  -1  29-40.8261 27.0815  10
   1   0  31-5.87392 30.9758   7
   0   1  31-26.4798 46.6237   6
  -1   0  31-7.52686 31.9096   7
   0  -1  31-29.4129 35.3669   7
   0  -1  31-7.88981 51.2208   6
  -1   0  31 69.9327 58.7087   6
   1   0  31 115.197 63.9100   6
   0   1  31 40.7489 33.5738   7
   1   0  31 20.1696 31.5583  20
   0  -1  31 6.36659 35.7024  20
  -1   0  31-16.4747 33.2962  20
   0   1  31 17.6965 34.0222  20
  -1   0  31 27.4411 36.5672  16
   1   0  31-34.3345 33.6838  16
   0  -1  31-38.3963 36.4666  16
   0   1  31 68.2550 40.3517  16
   0  -1  31-13.1592 31.6690   8
   1   0  31-39.2538 35.9969   8
   1   0  31-9.01951 12.1812  12
   0   1  31 8.38292 14.6939  12
   0  -1  31 9.35943 16.9739  12
  -1   0  31-27.1785 18.9021  12
   0  -1  31-31.1392 27.3883  10
   0   1  31-17.6782 31.3789  10
   1   0  31-23.3134 25.1166  10
  -1   0  31-25.7556 29.4510  10
   0  -1  33-18.6294 47.9100   6
   0   1  33 27.1843 33.2846   7
   0   1  33-2.51322 51.3053   6
  -1   0  33 41.5586 50.2004   6
   0  -1  33 55.3575 39.0013   8
   1   0  33-21.1089 52.4237   6
  -1   0  33-3.51640 30.4401   7
   1   0  33-11.9889 34.2777   7
   0  -1  33 0.07363 31.7464   7
  -1   0  33-31.1061 40.0023  20
   0  -1  33-37.2804 42.1929  20
   0   1  33-27.9389 35.5180  20
   1   0  33-29.3747 39.0948  20
   1   0  33-30.3637 37.0491  16
   0  -1  33 31.2278 38.5834  16
  -1   0  33 7.77122 31.1858  16
   0   1  33 11.6248 31.1350  16
   1   0  33-51.8681 36.2591   8
   0   1  33 7.08108 16.6812  14
   0   1  33 3.45400 13.5415  12
  -1   0  33-2.38664 16.3900  12
   0  -1  33-0.86236 16.6428  12
   0  -1  33-1.73860 27.4476  10
  -1   0  33-37.5166 30.1784  10
   1   0  33-10.4329 27.3935  10
   0   1  33-16.5249 30.3560  10
   0   1  35-50.9510 52.2366   6
   1   0  35 29.2735 38.7947   7
   0  -1  35-33.7977 38.4857   8
  -1   0  35-51.2469 47.4030   6
   0   1  35 12.6098 32.3611   7
   1   0  35-76.0695 57.5071   6
  -1   0  35 4.27980 33.5823   7
   0  -1  35 5.50909 48.1763   6
   0  -1  35-41.3899 37.8183   7
   0  -1  35-34.3692 39.4587  20
  -1   0  35-24.7531 40.8412  20
   0   1  35-11.9659 32.5217  20
   0  -1  35 0.16943 35.4696  16
   0   1  35-20.7839 38.2669  16
  -1   0  35 28.1049 37.3360  16
   1   0  35-9.41893 33.7755  16
  -1   0  35 1.95876 34.1743   8
   1   0  35 24.0645 34.7308   8
   0   1  35-1.56632 17.3270  14
   0   1  35-19.6499 15.9031  12
  -1   0  35 9.10143 17.2917  12
   0  -1  35-17.4939 18.2419  12
  -1   0  35 2.17784 29.6161  10
   1   0  35 10.6649 27.5143  10
   0  -1  35-45.0240 29.2129  10
   0   1  35-6.89216 30.7596  10
   0   1  37-4.03263 32.1455   7
  -1   0  37-13.3601 58.1499   6
   0  -1  37-16.9318 38.2981   7
   1   0  37 13.5070 32.6698   7
   0  -1  37 22.9199 55.4649   6
  -1   0  37-4.81523 33.7706   7
   0   1  37 12.9511 57.7553   6
   1   0  37-56.9628 54.7820   6
   0  -1  37 48.4135 37.8608   8
   0   1  37 42.6725 40.8327  20
  -1   0  37-17.4710 36.7827  20
   0  -1  37-3.13583 36.5229  20
   0   1  37 14.8048 37.1504  16
   1   0  37-21.6315 37.4028  16
   0  -1  37 49.5046 43.9452  16
  -1   0  37 23.3482 33.7921  16
  -1   0  37 7.11220 39.7693   8
   1   0  37-20.4997 34.3872   8
   0   1  37 7.86698 18.8993  14
   0   1  37-10.4578 15.2037  12
   0  -1  37-10.1079 16.0633  12
  -1   0  37-39.1269 22.0889  12
  -1   0  37 15.7950 26.3535  10
   1   0  37 3.55080 30.0307  10
   0   1  37-55.4981 35.4877  10
   0  -1  37-14.9510 28.7151  10
   0   1  39-0.16922 33.4921   7
  -1   0  39 53.2228 59.7096   6
   0  -1  39 42.9106 38.0684   8
   0   1  39-3.41217 44.9703   6
   1   0  39-16.0480 36.7169   7
   1   0  39-42.8139 47.7637   6
  -1   0  39-7.40560 34.8078   7
   0  -1  39 15.4317 38.4192   7
   1   0  39-62.8358 39.3911   8
   0  -1  39-9.68056 61.4632   6
   0  -1  39 56.3797 41.1745  16
   1   0  39 20.6044 41.7153  16
   0   1  39-10.6351 39.6691  16
  -1   0  39-27.7477 37.0980  16
   0  -1  39 70.1546 46.0698  20
  -1   0  39-57.9713 45.8953  20
   0   1  39 52.1877 41.6319  20
   0   1  39-34.4653 41.3143   8
  -1   0  39 3.74185 32.7477   8
   0  -1  39 11.1034 15.3447  12
  -1   0  39-0.88405 17.2405  12
   0   1  39-11.3065 14.4715  12
   1   0  39 34.6816 33.0347  10
   0   1  39-8.14309 33.8299  10
  -1   0  39 10.8301 27.7569  10
   0  -1  39-8.07157 27.8971  10
   1   0  41 60.6078 53.1405   6
  -1   0  41 11.0013 54.6291   6
   1   0  41 34.5501 36.2569   8
   0  -1  41-2.45812 38.7048   7
   0   1  41-63.3896 58.6989   6
   1   0  41-25.9495 37.2493   7
   0   1  41-40.9763 39.9568   7
   0  -1  41-16.6304 60.4730   6
   0  -1  41 18.7483 37.2504   8
  -1   0  41 5.52297 34.6286   7
   0  -1  41-0.20427 38.9978  16
   0   1  41-18.5695 38.7404  16
   1   0  41-29.0574 38.2353  16
  -1   0  41 14.7330 37.3148  16
  -1   0  41 10.9849 37.8515  20
   0   1  41-9.18534 38.2027  20
   0  -1  41-77.5879 51.1816  20
  -1   0  41-76.1589 47.7660   8
   0   1  41 20.2807 36.4331   8
   0   1  41 7.36601 14.5056  12
  -1   0  41-0.24863 16.4628  12
   0  -1  41-44.2135 31.3904  10
   0   1  41-8.93580 34.3200  10
  -1   0  41-42.3791 31.1678  10
   1   0  41 19.5130 30.9352  10
  -1   0  43-66.0431 64.6503   6
   1   0  43 108.822 75.3362   6
   1   0  43-17.3810 41.5201   7
   0   1  43-61.0488 56.8129   6
  -1   0  43-17.1386 39.0302   7
   0  -1  43 116.994 72.0528   6
   0  -1  43 40.3659 40.3565   7
   1   0  43-26.7993 39.1320   8
   0   1  43-32.8226 37.5564   7
   0  -1  43-4.98571 37.4014   8
   0   1  43 24.5608 35.0373  16
   1   0  43-21.2767 43.0745  16
   0  -1  43-8.45990 40.7607  16
  -1   0  43 50.5119 41.7842  16
   0   1  43-45.5954 43.3899  20
  -1   0  43 13.3234 41.6024  20
   0   1  43-10.8627 40.2813   8
  -1   0  43-3.61174 41.4518   8
  -1   0  43 29.7479 19.9220  12
   0   1  43 12.1502 14.7116  12
   0   1  43-24.0789 34.9416  10
   0  -1  43 33.8945 31.7318  10
   1   0  43 41.9527 35.3552  10
   0  -1  45 14.7097 39.5904   7
   0   1  45 43.7750 40.5212   7
   0  -1  45 29.2883 42.2335   8
   1   0  45 3.58677 37.5572   7
  -1   0  45 54.3941 60.1077   6
   0   1  45-90.0379 67.0240   6
  -1   0  45-20.1902 38.6088   7
   1   0  45-6.31886 60.4358   6
   0  -1  45 120.796 74.4654   6
   1   0  45 48.7721 44.9193   8
   0   1  45 36.6264 47.7421  16
   0  -1  45-10.2063 44.1906  16
  -1   0  45-12.0991 40.1237  16
   1   0  45-52.7192 46.4733  16
   0   1  45 44.8882 42.9450  20
  -1   0  45-19.6013 39.0067  20
   0   1  45 26.3547 37.5769   8
  -1   0  45-76.2977 45.0883   8
   0   1  45 14.6692 13.2545  12
  -1   0  45 39.1072 19.7095  12
   0  -1  45 52.5483 36.8976  10
   0   1  45 25.3194 32.9371  10
   1   0  45-18.3524 34.2557  10
  -1   0  47-21.5699 61.9143   6
   1   0  47-55.9549 47.6225   7
   0   1  47-50.2624 66.5608   6
   0   1  47-26.0280 38.1656   7
   1   0  47-47.7478 61.5393   6
   0  -1  47-26.4968 41.9203   7
   0  -1  47 63.4519 68.9713   6
  -1   0  47 5.16095 45.5755   8
   0  -1  47 17.0490 40.2906   8
   1   0  47 3.93830 35.3559   8
  -1   0  47 16.3840 43.2008   7
  -1   0  47 27.5489 39.6171  16
   1   0  47-21.9670 40.0648  16
   0  -1  47-6.91555 45.1118  16
   0   1  47-46.8143 46.2906  16
  -1   0  47-0.47324 40.5455  20
   0   1  47 42.5404 43.6728   8
  -1   0  47-8.28327 17.3812  12
   1   0  47 27.7714 32.1490  10
   0  -1  47 7.09079 29.6166  10
   0   1  47-34.6072 35.8659  10
  -1   0  49-28.0923 41.2205  20
  -1   0  49 2.71513 42.7819   8
   0   1  49 95.5156 67.8581   6
   0   1  49-62.4503 41.1319   8
   1   0  49 9.10789 36.7909   8
   0  -1  49 10.5024 66.3568   6
  -1   0  49-58.9088 65.3691   6
   0  -1  49-0.11752 42.4612   7
  -1   0  49 46.1135 46.0933   7
   1   0  49 3.15242 42.1987   7
   0   1  49-17.2088 41.5636   7
   0  -1  49-30.7069 47.9656   8
   1   0  49-3.42876 61.5466   6
   1   0  49-20.0287 33.1314  10
   0   1  49-37.8367 41.1605  10
   0  -1  49 20.0855 44.6862  16
   1   0  49 46.4235 48.3136  16
  -1   0  49-47.8015 42.9620  16
   0   1  49 18.8547 42.6758  16
   1   0  51-0.73683 40.3363   7
   0  -1  51-23.8327 40.4813   7
   1   0  51-40.5634 54.1304   6
   0  -1  51 7.71715 64.5669   6
  -1   0  51 19.3068 40.1713   8
   0  -1  51-61.2448 45.4708   8
  -1   0  51 32.3403 52.1135   6
   1   0  51-35.5535 43.4862   8
   0   1  51 61.1381 71.2558   6
   0   1  51 49.4040 44.4018   8
  -1   0  51-11.8949 40.3036   7
   0   1  51 20.7603 43.5512   7
   1   0  51-24.0508 33.2376  10
   0   1  51-10.5257 43.8446  16
   1   0  51-46.4369 51.2332  16
   0  -1  51 42.0750 50.9986  16
  -1   0  51 32.6872 44.0971  16
   0   1  53 47.5529 40.2381   8
   1   0  53 12.2186 41.4034   8
   0   1  53-3.07130 57.1452   6
   0  -1  53-101.137 80.3818   6
   1   0  53-28.8096 67.7573   6
   0  -1  53 31.6544 44.5100   7
   0   1  53 34.9436 42.6359   7
  -1   0  53 16.2360 43.9749   8
   1   0  53 31.4413 45.6483   7
   0  -1  53 6.01176 42.9551   8
  -1   0  53 31.0637 60.0851   6
  -1   0  53 0.75160 37.8401   7
   1   0  53 16.3844 33.2722  10
   0   1  53-35.0131 45.7184  16
   1   0  53-71.9592 49.9971  16
  -1   0  53-61.2136 51.1153  16
   0  -1  53-61.0136 49.8879  16
   0   1  55-71.4503 48.7357   7
   0  -1  55-1.34139 58.9046   6
   0   1  55-27.1395 46.6095   8
  -1   0  55-43.8369 42.8469   7
   1   0  55-22.5731 69.1691   6
   0   1  55-8.36757 61.8022   6
   0  -1  55 28.4154 42.3217   8
   1   0  55-10.7617 38.8852   8
  -1   0  55 47.0026 73.4698   6
   1   0  55 44.0398 43.2462   7
   0  -1  55-94.2230 52.9462   7
  -1   0  55 103.931 52.8167   8
   1   0  55 23.1324 33.7010  10
   0   1  55-95.1852 54.4892  16
   1   0  55-72.7260 53.7327  16
  -1   0  55 6.54806 43.7659  16
   0  -1  55-23.2970 44.1050  16
   0  -1  57-100.001 57.4881   7
  -1   0  57-22.0593 61.1031   6
   1   0  57-74.4061 80.4702   6
  -1   0  57 24.2707 45.5086   8
   1   0  57-30.2137 44.3814   7
   0   1  57 30.5616 40.5942   7
   0   1  57 26.7114 71.1149   6
   1   0  57-7.99726 41.1702   8
   0   1  57 12.1630 37.8863   8
   0  -1  57-115.046 72.1107   6
   0  -1  57 11.8939 43.2564   8
  -1   0  57-66.5658 50.0870   7
   1   0  57-4.71984 46.1641  16
  -1   0  57-60.6519 43.9872  16
   0   1  57 51.2971 53.4484  16
   0  -1  57 17.4540 42.3582  16
   0  -1  59 39.4757 66.5358   6
   0   1  59-48.0397 51.2078   8
   0   1  59 99.2646 67.7062   6
   1   0  59 14.5562 44.1534   7
   0  -1  59-31.6146 48.3328   7
  -1   0  59 41.9007 48.4023   8
   0   1  59 46.9648 47.3791   7
   0  -1  59-40.2818 47.2335   8
   1   0  59-32.4913 44.8857   8
   1   0  59 61.9517 70.7955   6
  -1   0  59-55.5017 47.5742  16
   1   0  59-10.8960 43.3513  16
   0   1  59 15.6394 47.5380  16
   0  -1  59 12.3546 42.6690  16
   0  -1  61-26.3759 45.6171   7
  -1   0  61-7.92429 44.1866   8
   0  -1  61 5.29552 41.2071   8
   1   0  61 129.774 82.7592   6
   0  -1  61 4.99766 68.5862   6
   0   1  61 18.2106 68.5646   6
   1   0  61 50.8287 43.3895   8
   0   1  61 2.84850 44.1333   7
   0   1  61-25.1383 37.5294   8
   1   0  61 18.2054 43.2582   7
  -1   0  61-95.0472 84.7655   6
   0   1  61 4.66387 47.9642  16
   1   0  61 3.11769 50.8334  16
  -1   0  61-12.5763 47.8273  16
   0  -1  61-89.5141 59.0507  16
   1   0  63 1.29938 43.5113   7
   0  -1  63-24.9565 45.4320   7
  -1   0  63-0.33214 41.8533   8
  -1   0  63 14.7529 66.9309   6
   0   1  63 26.2274 44.0635   7
   0  -1  63 72.8819 49.2702   8
   1   0  63 20.3596 67.2582   6
   0   1  63-31.2934 68.2214   6
   0  -1  63-57.3598 71.3436   6
   1   0  63-3.02460 41.4730   8
   0   1  63 28.4328 48.6959   8
   0  -1  63 41.3374 54.5177  16
   0   1  63 9.56689 46.2892  16
  -1   0  63-48.8107 56.0850  16
   1   0  63 87.0514 51.4191  16
   1   0  65-22.3745 56.1822   6
  -1   0  65 20.5911 66.2141   6
   0   1  65 5.09590 41.6469   8
   1   0  65 99.7968 56.9330   7
   0  -1  65 8.70646 41.4876   8
   1   0  65-71.8628 49.3433   8
   0   1  65-5.18290 70.3186   6
  -1   0  65-35.5552 49.0681   8
   1   0  65 52.5300 52.7254  16
  -1   0  65 33.8010 46.6055  16
   0  -1  65 28.5946 48.4956  16
   0   1  65-97.4160 60.7149  16
   1   0  67-40.3567 66.8409   6
   1   0  67-28.3264 40.5869   7
   0   1  67 127.939 79.2889   6
   0   1  67-36.8476 48.8952   8
  -1   0  67 121.304 81.4674   6
  -1   0  67 57.5267 44.8848   8
   1   0  67-15.3080 39.8955   8
   0  -1  67 8.91047 43.0310   8
  -1   0  67 1.97554 48.2784  16
   0   1  67 57.5887 55.5617  16
   1   0  69 33.7224 46.7537   8
   1   1 -70 210.028 56.2355  18
   1   1 -68-8.92469 29.7090  18
   1   1 -68-23.5576 59.9469   3
  -1  -1 -66 640.457 83.2361  14
  -1   1 -66 789.200 89.3012  14
  -1  -1 -66 706.955 98.5960  17
   1  -1 -66 939.784 115.337  17
   1   1 -66 667.876 101.366  17
  -1   1 -66 761.865 103.883  17
  -1  -1 -66 697.659 136.639   3
   1   1 -66 830.610 148.033   3
  -1   1 -66 910.442 151.112   3
   1  -1 -66 887.372 152.913   3
  -1   1 -64 4.12656 30.6744  14
  -1  -1 -64-4.65080 35.3704  14
   1  -1 -64-23.2046 33.3324   9
  -1  -1 -64-59.4104 36.7217   9
   1  -1 -64 75.8857 51.1319  17
   1   1 -64-35.6428 49.8689  17
  -1  -1 -64-26.3293 43.6336  17
  -1   1 -64 164.554 60.5310  17
   1   1 -64-38.2739 64.6633   3
  -1   1 -64 9.62768 60.9300   3
  -1  -1 -64 208.342 83.1026   3
   1  -1 -64-132.265 85.0355   3
   1  -1 -62 300.168 55.8992  14
  -1   1 -62 403.442 65.5037  14
   1   1 -62 357.336 57.3741  14
  -1  -1 -62 411.504 66.0239  14
   1  -1 -62 409.231 62.0631   9
   1   1 -62 336.515 52.8623   9
  -1  -1 -62 456.585 65.1489   9
  -1  -1 -62 296.267 71.7902  17
  -1   1 -62 460.556 82.3423  17
   1  -1 -62 476.307 85.8714  17
   1   1 -62 397.858 76.3236  17
   1  -1 -62 554.647 123.565   3
  -1   1 -62 623.674 126.515   3
  -1  -1 -62 511.101 122.714   3
   1   1 -62 545.339 121.949   3
  -1  -1 -60-12.9035 35.3391  14
   1  -1 -60-17.8548 29.2703  14
  -1   1 -60-33.2388 34.9896  14
   1   1 -60 21.5755 30.9599  14
   1  -1 -60 24.5201 33.2610   9
   1   1 -60 24.2343 28.4106   9
  -1  -1 -60-49.4751 37.5376   9
  -1   1 -60-24.9600 25.9400   9
   1  -1 -60 22.4965 45.5115  17
   1   1 -60-55.7550 53.2143  17
  -1   1 -60-53.5439 49.5947  17
  -1  -1 -60-6.96625 46.4555  17
  -1   1 -60-27.1497 68.5166   3
   1   1 -60 98.5733 73.9361   3
  -1  -1 -60 8.31679 61.1813   3
   1   1 -58 777.057 77.5495  14
  -1   1 -58 765.264 83.3595  14
  -1  -1 -58 705.227 81.4053  14
   1  -1 -58 745.864 79.2380  14
  -1  -1 -58 775.384 79.5362   9
   1  -1 -58 680.312 74.6441   9
   1   1 -58 735.938 71.7249   9
  -1   1 -58 816.955 73.7354   9
  -1   1 -58 788.096 99.0671  17
   1  -1 -58 723.073 95.7451  17
   1   1 -58 639.938 89.1854  17
  -1  -1 -58 669.643 93.8917  17
  -1  -1 -58 679.374 120.600   3
   1   1 -58 621.231 118.784   3
   1   1 -58 721.345 97.8350   4
  -1   1 -58 1025.63 152.006   3
   1   1 -56 24.4393 31.2955  14
  -1  -1 -56 14.4162 33.1063  14
   1  -1 -56 4.70814 29.9011  14
  -1   1 -56-37.1323 34.5181  14
  -1   1 -56 34.7636 28.8100   9
  -1  -1 -56-34.4732 34.4328   9
   1   1 -56-41.8005 32.0238   9
   1  -1 -56-7.83530 30.9721   9
  -1  -1 -56 55.0504 40.6584  17
   1  -1 -56 99.1214 55.9010  17
   1   1 -56-53.3687 48.5921  17
  -1   1 -56 41.6546 45.0971  17
  -1   1 -56-25.8249 33.5574   4
  -1  -1 -56 18.1428 57.5237   3
  -1   1 -56 10.1030 64.2431   3
   1   1 -56 39.8052 41.6187   4
  -1  -1 -54 788.982 83.9202  14
   1   1 -54 656.272 69.9059  14
  -1   1 -54 748.866 79.2476  14
   1  -1 -54 772.678 77.0304  14
  -1  -1 -54 704.782 73.4338   9
   1  -1 -54 715.965 76.5023   9
  -1   1 -54 685.733 67.5066   9
   1   1 -54 816.883 73.1110   9
   1   1 -54 596.820 85.7222  17
  -1  -1 -54 740.481 90.9230  17
  -1   1 -54 682.235 88.0108  17
   1  -1 -54 816.957 96.1948  17
   1   1 -54 692.396 94.1957   4
   1  -1 -54 594.601 82.1930   4
  -1   1 -54 825.625 93.0985   4
  -1   1 -54 624.786 117.633   3
  -1  -1 -54 803.573 134.895   3
  -1  -1 -52 24.3329 37.1309  14
   1   1 -52 34.1677 30.5904  14
   1  -1 -52 13.0793 34.0865  14
  -1   1 -52-15.6219 34.8443  14
  -1  -1 -52 18.5615 32.2927   9
  -1   1 -52-14.6905 28.1007   9
   1  -1 -52 26.0965 32.8775   9
   1   1 -52-8.95227 26.1983   9
  -1   1 -52-58.1161 48.2392  17
   1  -1 -52-22.1524 46.8160  17
  -1  -1 -52 2.78184 40.1046  17
   1   1 -52 5.15363 41.2202  17
  -1   1 -52 24.3843 56.0309   3
   1   1 -52 20.7235 37.4133   4
  -1  -1 -52 70.5948 65.5669   3
  -1  -1 -52 0.48497 25.0311   4
   1  -1 -52-36.0089 35.2389   4
  -1   1 -52-9.16217 34.7385   4
   1   1 -50 156.646 39.6394  14
   1  -1 -50 233.926 45.5156  14
  -1  -1 -50 138.273 43.9691  14
  -1   1 -50 111.272 41.8891  14
   1   1 -50 188.252 40.5205   9
  -1   1 -50 126.807 35.8761   9
   1  -1 -50 95.8125 34.5364   9
   1  -1 -50 160.176 56.1286  17
  -1   1 -50 132.725 47.0749  17
  -1  -1 -50 122.988 50.7038  17
   1   1 -50 116.418 53.1849  17
  -1   1 -50 194.417 52.8492   4
  -1  -1 -50 211.845 47.2653   4
   1  -1 -50 125.501 46.3937   4
  -1   1 -50 184.694 70.8317   3
   1   1 -50 143.496 48.9874   4
  -1  -1 -48 70.9073 40.4855  14
   1  -1 -48 15.3110 30.3607  14
   1   1 -48 33.2447 31.3339  14
  -1   1 -48 23.3990 34.1588  14
   1   1 -48 13.2821 27.9058   9
  -1   1 -48-19.0740 28.9397   9
   1  -1 -48 31.5316 32.9296   9
   1  -1 -48 9.77712 43.6364  17
  -1   1 -48 3.00001 41.1913  17
   1   1 -48 26.9516 42.9729  17
  -1  -1 -48-2.38025 44.0403  17
  -1  -1 -48 37.5355 33.5153   4
  -1   1 -48 15.9152 30.0060   4
   1  -1 -48-12.3803 33.0853   4
   1   1 -48-0.29681 37.8364   4
  -1   1 -48 60.8788 58.4784   3
  -1   1 -46 1131.49 101.261   4
  -1   1 -46 969.998 92.4091  17
   1  -1 -46 939.439 93.5412  17
   1   1 -46 936.672 90.1852  17
  -1  -1 -46 1083.59 100.864  17
   1   1 -46 923.991 72.0686   9
   1  -1 -46 889.241 77.3150   9
  -1   1 -46 934.983 82.7504  14
   1  -1 -46 1015.42 81.6758  14
  -1  -1 -46 946.982 83.5614  14
   1   1 -46 976.400 77.1548  14
   1   1 -46 917.682 57.1530  12
   1  -1 -46 864.882 89.9989   4
   1   1 -46 978.649 101.221   4
  -1   1 -46 877.134 121.149   3
  -1  -1 -46 1223.75 95.6878   4
  -1  -1 -44 7.44582 39.9562  17
   1  -1 -44 34.5565 38.8667  17
  -1   1 -44 46.0231 37.3828  17
   1   1 -44 8.16184 38.0289  17
   1  -1 -44-21.6357 33.0264   9
   1   1 -44 20.0534 28.7703   9
   1  -1 -44 35.2524 30.6892  14
  -1   1 -44 10.8581 30.2122  14
   1   1 -44-8.11105 26.4999  14
  -1  -1 -44 15.1857 33.9743  14
   1   1 -44-27.6321 16.0172  12
   1  -1 -44-28.2030 32.4638   4
  -1   1 -44-14.2342 36.0285   4
  -1  -1 -44-7.57205 26.8775   4
   1   1 -44-9.96083 38.8260   4
  -1  -1 -44-5.37114 21.4185   2
  -1   1 -44 16.2197 52.7583   3
   1   1 -42 157.352 47.1803  17
  -1   1 -42 217.235 53.2859  17
   1  -1 -42 194.445 51.7042  17
  -1  -1 -42 186.319 52.1939  17
   1   1 -42 242.341 42.2043   9
   1  -1 -42 263.361 45.3737   9
   1   1 -42 185.013 39.1212  14
  -1   1 -42 294.301 49.9761  14
   1  -1 -42 292.223 46.9089  14
  -1  -1 -42 217.317 46.8051  14
  -1   1 -42 228.941 23.3795  12
   1   1 -42 222.636 28.1835  12
  -1  -1 -42 216.501 45.1907   2
   1   1 -42 230.437 55.3603   4
  -1  -1 -42 183.238 40.7130   4
  -1   1 -42 201.561 49.1481   4
   1  -1 -42 218.223 51.6936   4
  -1   1 -40 5.01396 39.1839  17
  -1  -1 -40-7.92730 40.8798  17
   1  -1 -40 5.97337 34.6221  17
   1   1 -40 26.9506 35.3690  17
   1   1 -40 20.2885 27.2702   9
   1   1 -40-3.22547 15.4245  10
   1  -1 -40 15.0030 29.8601   9
   1  -1 -40-42.1234 33.9360  14
  -1  -1 -40 3.52421 30.8655  14
  -1   1 -40 38.9169 33.1586  14
   1   1 -40 41.1619 28.8899  14
   1   1 -40-2.74519 12.1099  12
  -1   1 -40-25.5414 12.5713  12
  -1  -1 -40 18.4777 22.3064   2
   1  -1 -40-16.3922 32.9589   4
  -1  -1 -40-11.2515 24.8329   4
  -1   1 -40-12.2085 33.2407   4
   1  -1 -40 4.67193 23.4796   2
   1   1 -40 88.6335 45.3090   4
   1   1 -38 542.800 48.4501  10
   1   1 -38 592.311 68.5774  17
  -1  -1 -38 607.906 70.6185  17
  -1   1 -38 510.561 63.8605  17
   1  -1 -38 507.645 65.4208  17
  -1   1 -38 525.002 48.2838  10
   1  -1 -38 594.076 58.6065   9
   1   1 -38 597.558 53.9978   9
   1   1 -38 556.148 53.5612  14
  -1   1 -38 602.959 60.0296  14
  -1  -1 -38 627.566 64.0775  14
   1  -1 -38 568.328 55.5216  14
  -1   1 -38 561.640 35.6745  12
   1   1 -38 592.380 43.2468  12
   1  -1 -38 569.798 71.6388   2
  -1  -1 -38 494.056 59.9106   2
   1   1 -38 695.198 78.4726   2
   1  -1 -38 656.252 71.7133   4
   1   1 -38 616.581 75.9888   4
  -1   1 -38 566.101 69.4071   4
  -1  -1 -38 619.759 62.3346   4
   1  -1 -36-10.0131 17.8327  11
   1  -1 -36-10.1838 21.0247  10
   1   1 -36-9.09779 16.0300  10
  -1   1 -36 25.1785 33.5413  17
  -1  -1 -36-9.74003 35.5175  17
   1   1 -36 7.93260 34.8878  17
   1  -1 -36-2.26581 35.2571  17
   1   1 -36 12.1483 27.3253   9
  -1   1 -36 3.70479 15.2537  10
  -1  -1 -36 12.8371 31.6005  14
  -1   1 -36 16.4871 29.0554  14
   1  -1 -36-12.4429 27.8915  14
   1   1 -36-13.5240 24.3833  14
   1   1 -36-5.20220 12.2244  12
  -1   1 -36 6.38811 10.9114  12
  -1  -1 -36-11.2317 22.3562   2
   1   1 -36 49.0704 39.7104   4
  -1  -1 -36-18.8966 24.0429   4
   1   1 -36-38.2031 31.7736   2
   1  -1 -36-3.87633 33.6909   4
   1  -1 -36-6.68420 22.1762   2
  -1  -1 -34 1409.79 95.4910   2
   1   1 -34 1552.56 110.923   2
   1  -1 -34 1330.80 104.177   2
   1  -1 -34 1507.59 102.298   4
   1  -1 -34 1517.69 83.3120  10
   1  -1 -34 1390.11 78.0488  11
  -1   1 -34 1486.31 78.1760  10
  -1  -1 -34 1478.54 82.8677  10
   1   1 -34 1450.32 76.3951  10
   1   1 -34 1556.34 86.0826  11
  -1  -1 -34 1575.11 85.9742  11
  -1   1 -34 1501.88 96.1048  17
  -1  -1 -34 1389.58 94.5768  17
   1   1 -34 1545.81 98.3574  17
   1  -1 -34 1467.71 98.0622  17
   1   1 -34 1289.61 76.6048   9
   1  -1 -34 1482.61 83.2413  14
   1   1 -34 1460.65 80.9854  14
  -1  -1 -34 1588.91 91.0609  14
  -1   1 -34 1376.70 86.3637  14
   1   1 -34 1466.84 68.3024  12
  -1   1 -34 1454.90 59.5239  12
   1   1 -34 1515.65 111.186   4
  -1  -1 -34 1470.81 90.6850   4
  -1   1 -32-9.07995 21.8760   5
   1   1 -32-34.3902 27.2376   2
   1  -1 -32 19.1306 25.6764   2
  -1  -1 -32 18.0514 23.6903   4
   1   1 -32-16.2661 38.1887   4
  -1  -1 -32 15.9432 20.9834   2
   1  -1 -32 12.8340 27.0546   4
  -1  -1 -32-21.5655 21.5583  20
   1  -1 -32 25.4988 21.7565  19
  -1  -1 -32 6.55170 17.9390  19
   1  -1 -32 75.9046 40.3322  17
  -1  -1 -32-25.3450 33.0733  17
  -1  -1 -32 27.5115 18.0256  15
  -1   1 -32 65.5891 41.9770  17
   1   1 -32 61.8722 38.7540  17
  -1  -1 -32 24.8016 19.1539  10
  -1   1 -32 12.0294 16.0087  10
   1   1 -32 25.2096 25.6205   9
   1  -1 -32-17.7105 25.5385  14
  -1  -1 -32 0.24626 28.9392  14
  -1   1 -32-3.83123 28.3661  14
   1   1 -32-0.91194 23.8423  14
  -1   1 -32 0.78991 10.9007  12
   1   1 -32-6.78503 14.4354  12
   1  -1 -32-3.74645 18.9371  10
  -1   1 -32 12.1998 17.9417  11
   1   1 -32-7.52584 17.4824  11
   1  -1 -32 30.6550 19.9868  11
  -1  -1 -32 7.64926 18.6567  11
   1   1 -32-9.13712 16.1134  10
   1   1 -30 5394.94 213.549   4
  -1   1 -30 5295.84 226.976   5
   1   1 -30 5625.85 239.867   6
  -1  -1 -30 5157.65 181.375   4
  -1  -1 -30 4994.58 191.795   2
   1  -1 -30 5425.44 199.794   4
   1   1 -30 5178.47 212.944   2
   1  -1 -30 5290.69 213.162   2
  -1  -1 -30 5258.95 185.039  20
   1  -1 -30 5566.36 188.077  19
  -1   1 -30 5389.85 190.432  20
  -1   1 -30 5221.27 189.460  19
  -1  -1 -30 5166.29 185.336  19
   1   1 -30 5435.70 189.763  19
   1   1 -30 5388.01 187.186  17
   1  -1 -30 5466.49 192.321  17
   1   1 -30 5445.69 190.872  15
  -1  -1 -30 5357.38 192.312  17
   1  -1 -30 5476.77 191.828  15
  -1  -1 -30 5323.26 185.139  15
  -1   1 -30 5354.41 186.197  15
  -1   1 -30 5070.62 185.991  17
   1   1 -30 4987.49 163.715   9
   1  -1 -30 5136.59 171.190  14
   1   1 -30 5180.88 168.169  14
  -1  -1 -30 5100.27 178.492  14
  -1   1 -30 5272.29 178.473  14
  -1   1 -30 5112.15 142.454  12
   1   1 -30 5193.00 154.475  12
  -1  -1 -30 5185.24 174.928  11
   1  -1 -30 5369.20 170.087  11
  -1  -1 -30 5583.29 176.243  10
   1   1 -30 5270.82 174.818  11
  -1   1 -30 5213.23 164.915  10
   1   1 -30 5258.94 164.037  10
  -1   1 -30 5238.20 177.906  11
   1  -1 -30 5433.32 174.747  10
   1  -1 -28 34.4004 25.0799   2
   1   1 -28-0.46944 23.2973   2
  -1  -1 -28 1.61418 19.5691   2
   1   1 -28 23.2034 33.0017   4
  -1  -1 -28 46.2572 27.1922   4
   1  -1 -28 49.3085 30.3726   4
  -1  -1 -28-7.53429 19.1720  19
  -1   1 -28 46.5065 21.2447  19
   1   1 -28 8.42938 17.4592  20
  -1   1 -28-10.3416 20.7293  20
   1  -1 -28-20.5496 19.4813  19
   1   1 -28 5.27479 19.7950  19
  -1  -1 -28 13.2440 19.6333  20
  -1   1 -28-26.7475 18.2741  15
  -1  -1 -28-13.6356 27.1549  17
   1  -1 -28-18.7197 27.2149  17
  -1  -1 -28 30.9421 18.4089  15
  -1   1 -28-56.8509 35.2929  17
   1   1 -28 3.42638 20.6677  16
   1   1 -28 2.21493 15.3362  15
  -1   1 -28-3.50639 13.2203  10
  -1  -1 -28 10.3961 18.5750  10
   1   1 -28 8.60378 22.3662   9
   1  -1 -28-8.03803 15.9687  15
  -1  -1 -28 19.8777 29.9628  14
   1  -1 -28 11.5918 24.5930  14
   1   1 -28-3.59151 22.5723  14
  -1   1 -28-12.9374 28.5652  14
  -1   1 -28 5.34727 9.91878  12
   1   1 -28-10.2161 13.5385  12
   1  -1 -28-3.82858 17.9267  10
   1   1 -28-13.1242 16.2190  10
   1   1 -28-8.11301 17.4291  11
   1  -1 -28 1.45175 15.9239  11
  -1  -1 -28 23.0407 17.0703  11
  -1   1 -28 1.47713 15.7884  11
  -1  -1 -26 3553.75 134.585   4
   1   1 -26 3653.46 161.593   4
   1  -1 -26 3665.71 150.173   4
  -1  -1 -26 3638.20 144.898   2
   1  -1 -26 3981.57 166.587   2
   1   1 -26 3471.99 158.596   2
   1  -1 -26 3603.13 136.719  19
  -1   1 -26 3746.83 143.360  19
  -1   1 -26 3591.92 141.240  20
   1   1 -26 3790.91 142.990  19
   1   1 -26 3687.37 142.249  20
  -1  -1 -26 3595.20 138.990  19
  -1  -1 -26 3573.13 137.215  20
   1   1 -26 3622.51 142.674  16
  -1   1 -26 3487.45 137.896  17
   1   1 -26 3684.90 141.696  15
   1  -1 -26 3997.31 145.631  15
  -1  -1 -26 3765.92 137.987  15
  -1   1 -26 3876.36 140.869  15
   1   1 -26 3492.85 121.251   9
  -1   1 -26 3663.21 133.577  14
   1   1 -26 3597.76 124.323  14
  -1  -1 -26 3374.29 132.105  14
   1  -1 -26 3668.34 127.649  14
   1   1 -26 3573.87 114.902  12
  -1   1 -26 3488.07 103.804  12
   1  -1 -26 3623.17 111.179  12
   1  -1 -26 3692.98 129.515  10
  -1  -1 -26 3803.50 130.866  10
  -1   1 -26 3671.26 122.699  10
  -1   1 -26 3633.59 133.520  11
   1   1 -26 3670.79 129.376  11
  -1  -1 -26 3739.50 130.469  11
   1  -1 -26 3819.99 126.546  11
   1   1 -26 3555.78 120.566  10
   1   1 -24 11.0355 22.1207   2
   1  -1 -24 45.0751 30.5309   4
   1   1 -24-18.2466 32.3817   4
   1  -1 -24-7.17406 21.7388   2
  -1  -1 -24 6.42653 19.0514   2
  -1   1 -24-8.30612 19.7996  20
  -1  -1 -24 31.3040 20.0351  19
  -1  -1 -24-9.95412 17.7656  20
  -1   1 -24 34.8150 21.1728  19
   1   1 -24-11.5739 20.1573  20
   1   1 -24 13.3776 19.6598  19
   1  -1 -24 1.39371 16.5463  19
  -1  -1 -24 13.7274 17.2767  15
   1   1 -24 21.8025 23.4086  16
   1   1 -24 12.2277 15.8370  15
  -1   1 -24-4.30581 18.0217  15
  -1   1 -24 1.00447 29.1395  17
  -1   1 -24 8.30829 15.8232  10
   1   1 -24 33.7710 21.8366   9
   1  -1 -24 22.3081 24.4912  14
  -1   1 -24-4.07610 27.1196  14
   1   1 -24-19.2473 19.3330  14
   1  -1 -24 8.09686 14.4682  15
  -1  -1 -24 30.9444 29.2120  14
   1   1 -24-8.60884 12.1872  12
  -1   1 -24-15.2553 11.1499  12
  -1  -1 -24-11.3642 16.4735  10
   1  -1 -24 13.3741 15.2968  10
   1   1 -24-13.9438 15.0281  10
   1  -1 -24 11.6745 12.3804  12
   1   1 -24 25.0073 17.2339  11
   1  -1 -24-12.1914 16.4158  11
  -1   1 -24-9.88567 17.7817  11
  -1   1 -22 3084.58 141.533   5
   1   1 -22 2864.55 133.734   4
   1  -1 -22 3029.48 124.173   4
  -1  -1 -22 2883.44 116.637   2
   1   1 -22 2856.72 133.204   2
  -1   1 -22 3099.64 118.553  20
   1   1 -22 3077.80 117.455  19
   1   1 -22 2916.07 117.337  20
  -1   1 -22 3034.32 117.635  19
  -1  -1 -22 2940.98 113.024  20
  -1  -1 -22 3045.41 115.570  19
   1  -1 -22 3045.85 113.118  19
  -1   1 -22 2990.75 115.058  17
   1   1 -22 2998.28 117.871  16
   1  -1 -22 3221.77 118.450  15
  -1   1 -22 2931.36 114.495  15
   1   1 -22 3046.52 118.113  15
  -1  -1 -22 3221.55 114.324  15
   1   1 -22 2801.10 99.1697   9
  -1  -1 -22 2831.86 110.508  14
  -1   1 -22 2981.50 110.454  14
   1  -1 -22 2864.97 104.415  14
   1   1 -22 2891.00 101.101  14
   1  -1 -22 2914.69 92.2967  12
   1   1 -22 2862.40 95.2441  12
  -1   1 -22 2865.94 85.6226  12
  -1  -1 -22 2997.88 107.755  10
   1   1 -22 2870.53 105.914  11
  -1   1 -22 3055.61 111.103  11
   1   1 -22 2851.82 98.6028  10
   1  -1 -22 3071.77 108.342  10
  -1   1 -22 2818.59 98.7231  10
   1  -1 -22 2968.18 102.281  11
  -1   1 -20-3.65981 23.3696   5
  -1  -1 -20-7.13460 18.2631   2
   1  -1 -20 37.0352 25.8937   4
   1   1 -20 13.6119 27.6892   4
   1   1 -20-26.6974 23.5497   2
  -1  -1 -20-8.28005 17.4636  20
  -1   1 -20 0.87095 16.7294  20
   1   1 -20-20.1986 17.6506  20
  -1  -1 -20 32.5355 18.4462  19
  -1   1 -20-3.07635 18.6871  19
   1  -1 -20-30.4174 19.1624  19
   1   1 -20 9.21333 19.9949  19
  -1   1 -20 18.8819 18.9733  15
  -1   1 -20 21.7180 25.7993  17
   1   1 -20-18.9329 18.7597  15
   1   1 -20 10.7152 20.3455  16
  -1  -1 -20-7.03905 15.9625  15
   1   1 -20 10.9260 20.4958   9
  -1   1 -20 10.6029 15.3228  10
   1   1 -20-14.7317 17.0801  14
   1  -1 -20 3.55887 17.6562  15
  -1  -1 -20 4.90304 27.3421  14
   1  -1 -20 26.6596 22.3120  14
  -1   1 -20-10.8276 23.2650  14
  -1   1 -20-11.5976 10.7213  12
   1   1 -20 9.59213 12.1211  12
   1   1 -20 38.7405 18.4289  11
   1  -1 -20 0.31914 12.1885  12
   1   1 -20 6.63108 13.7492  10
   1  -1 -20 13.4490 15.8550  11
  -1   1 -20-9.18198 17.0527  11
  -1  -1 -20 11.3260 16.1330  10
   1  -1 -20 3.70343 15.8573  10
  -1   1 -18 2455.14 115.596   5
   1   1 -18 2371.06 94.9682   7
   1  -1 -18 2546.44 102.430   4
  -1  -1 -18 2359.35 94.7875   2
   1   1 -18 2443.25 112.610   2
   1   1 -18 2460.09 97.0209  20
  -1   1 -18 2313.02 94.9903  19
   1  -1 -18 2501.54 92.2225  19
   1   1 -18 2429.32 94.7022  19
  -1  -1 -18 2376.86 91.2956  20
  -1   1 -18 2432.59 96.2402  20
  -1   1 -18 2295.91 93.9836  16
  -1   1 -18 2367.94 92.9614  17
   1   1 -18 2626.24 98.8625  16
  -1   1 -18 2414.99 92.4143  15
  -1  -1 -18 2525.81 92.3612  15
   1   1 -18 2527.41 96.2059  15
   1   1 -18 2369.72 81.6685   9
  -1  -1 -18 2385.65 92.0308  14
   1  -1 -18 2405.88 85.7043  14
  -1   1 -18 2382.24 91.1171  14
   1   1 -18 2251.07 80.9288  14
  -1   1 -18 2297.43 70.2570  12
   1  -1 -18 2375.12 76.6774  12
   1   1 -18 2355.28 79.6497  12
   1  -1 -18 2332.48 82.0814  11
   1   1 -18 2487.88 88.3178  11
   1  -1 -18 2435.30 89.0872  10
  -1   1 -18 2417.79 90.9672  11
  -1   1 -18 2331.81 80.9704  10
   1   1 -18 2339.28 80.1950  10
  -1  -1 -18 2456.47 88.7979  10
   1   1 -16 4.72977 18.8690   7
  -1   1 -16 38.3013 25.0938   5
   1   1 -16-9.89098 20.7245   2
   1  -1 -16 20.6484 22.8078   4
   1   1 -16-3.78349 18.2403  19
   1   1 -16 22.1471 22.6209  20
  -1   1 -16 23.8548 20.8116  20
   1  -1 -16 10.8240 17.1746  19
  -1  -1 -16 6.81198 14.9242  20
  -1   1 -16-10.4682 17.7834  19
  -1   1 -16-9.55570 15.7006  15
  -1   1 -16 4.88458 23.5581  17
   1   1 -16-5.33286 15.1706  15
   1   1 -16 2.08174 18.3429  16
  -1   1 -16-15.7693 18.9125  16
  -1   1 -16 13.6621 13.9165  10
   1   1 -16 19.7336 18.4691   9
   1   1 -16-20.8540 17.1249  14
  -1   1 -16-6.95651 22.8657  14
  -1  -1 -16 2.10597 14.8910  15
  -1  -1 -16 39.0871 29.1896  14
   1  -1 -16 0.77502 17.9248  14
  -1   1 -16 1.93170 7.22319  13
  -1   1 -16 11.2101 10.7119  12
   1   1 -16 8.65696 12.0738  12
   1   1 -16-6.93780 12.7237  10
   1  -1 -16 2.88658 13.5303  11
   1  -1 -16 18.7167 16.2564  10
   1  -1 -16 16.4786 12.7098  12
  -1  -1 -16 8.14688 17.2139  10
  -1   1 -16-22.2879 16.4324  11
   1   1 -16 10.1073 15.5408  11
   1   1 -14 5834.65 162.328   7
  -1   1 -14 5917.70 185.553   5
   1   1 -14 5518.96 182.670   2
   1  -1 -14 6291.99 173.475   4
  -1  -1 -14 5775.19 158.965  20
   1   1 -14 5990.18 166.634  20
   1  -1 -14 5849.89 157.856  19
  -1   1 -14 5741.45 165.868  19
   1   1 -14 5681.81 162.781  19
  -1   1 -14 5604.78 162.864  20
  -1  -1 -14 5775.92 157.207  15
  -1   1 -14 5921.70 161.071  15
   1   1 -14 5781.95 163.574  15
  -1   1 -14 6007.47 160.829  17
   1   1 -14 5894.02 164.581  16
   1  -1 -14 5698.70 161.760  16
  -1   1 -14 5773.08 163.314  16
   1   1 -14 5673.67 147.607   9
  -1   1 -14 5681.42 132.325  13
   1   1 -14 6011.69 148.358  14
  -1  -1 -14 6087.89 161.763  14
  -1   1 -14 6036.00 160.217  14
   1  -1 -14 5770.44 151.532  14
   1  -1 -14 5832.02 146.101  12
  -1   1 -14 5666.01 139.224  12
   1  -1 -14 5735.81 131.519  13
   1   1 -14 5697.73 148.978  12
   1   1 -14 5789.29 147.546  10
   1  -1 -14 5529.60 148.143  11
   1  -1 -14 5933.13 157.452  10
  -1   1 -14 5909.80 149.019  10
   1   1 -14 5879.49 155.641  11
  -1  -1 -14 5854.83 157.289  10
   1   1 -12 22.8306 17.2189   7
   1  -1 -12 0.20043 14.8005   7
   1   1 -12 2.44287 20.6042   2
   1  -1 -12 4.85448 20.6908   4
   1   1 -12 1.30267 18.0591  20
  -1   1 -12-4.43281 18.0942  19
  -1   1 -12-8.32364 16.4660  20
  -1  -1 -12 2.13403 15.1330  20
   1   1 -12 11.0866 16.4143  19
   1  -1 -12 15.4208 16.0771  19
  -1   1 -12 24.8013 20.8305  17
   1  -1 -12 7.68711 15.0292  16
   1   1 -12-4.33993 17.3475  15
  -1   1 -12-4.33856 16.8503  16
   1   1 -12 16.5275 18.5577  16
  -1   1 -12 1.94880 15.1748  15
   1   1 -12 30.4462 16.7934   9
  -1   1 -12 13.7315 12.5034  10
  -1   1 -12-9.62429 20.0604  14
   1  -1 -12 41.7997 18.9156  14
  -1   1 -12 8.89584 8.87848  13
  -1  -1 -12 63.0362 27.0234  14
  -1  -1 -12 9.60011 15.0925  15
   1   1 -12-0.60668 14.3635  14
  -1   1 -12-0.46227 10.1183  12
   1  -1 -12 2.01085 8.03810  13
   1   1 -12 0.03730 12.3690  12
   1  -1 -12 12.4016 15.3316  10
   1   1 -12 15.9760 15.1864  11
   1  -1 -12 9.38197 11.7032  11
   1   1 -12 8.88103 12.4784  10
   1  -1 -12 19.0068 14.3215  12
   1  -1 -10 759.820 38.1844   7
   1   1 -10 829.045 41.8961   7
   1  -1 -10 790.479 45.8597   4
   1   1 -10 889.838 53.2915   2
   1   1 -10 846.108 44.5009  19
  -1  -1 -10 797.385 40.3502  20
  -1   1 -10 912.784 44.7695  19
   1   1 -10 879.629 45.0202  20
   1  -1 -10 792.608 37.9138  19
  -1   1 -10 888.203 44.7112  20
  -1   1 -10 861.037 41.4003  15
   1   1 -10 909.314 44.8988  16
  -1   1 -10 881.739 43.9159  16
   1  -1 -10 885.996 42.4559  16
   1   1 -10 884.773 42.9134  15
  -1   1 -10 822.517 34.5624  10
  -1   1 -10 854.942 40.5714   8
   1   1 -10 874.394 35.3995   9
   1  -1 -10 981.019 39.3204  14
  -1  -1 -10 912.448 44.7980  14
  -1   1 -10 846.790 29.1981  13
   1   1 -10 961.868 36.1585  14
  -1   1 -10 980.940 44.9634  14
   1  -1 -10 889.019 29.1104  13
   1   1 -10 833.656 37.6311  12
  -1   1 -10 884.053 31.8361  12
   1   1 -10 913.303 34.5854  10
   1   1 -10 836.740 39.2236  11
   1  -1  -8-15.3654 11.8262   7
  -1   1  -8 15.0968 14.1211   8
   1   1  -8-5.82223 15.1915   7
   1  -1  -8 4.11996 15.5330   4
   1   1  -8-12.4624 19.9070   2
   1   1  -8 10.1433 15.0992  20
   1   1  -8-4.35884 14.7067  19
  -1  -1  -8 1.13220 11.7100  20
  -1   1  -8 0.99489 11.5429  20
   1  -1  -8-7.29476 10.5429  19
  -1   1  -8 13.0511 12.2883  19
  -1   1  -8 4.19119 13.6484  15
   1   1  -8 2.17349 13.1848  15
   1  -1  -8 10.2606 12.5925  16
  -1   1  -8-13.0696 13.2108  16
   1   1  -8-3.69166 12.5470  16
  -1   1  -8 2.30782 9.65033  10
   1   1  -8 3.19348 10.5881   9
  -1   1  -8-4.72696 9.09304  13
  -1  -1  -8-23.4158 19.3631  14
   1  -1  -8 0.07592 12.8527  14
   1   1  -8-9.04898 11.0075  12
   1  -1  -8 0.71618 8.33144  13
   1   1  -8-12.5466 9.03993  10
   1   1  -6 2457.83 85.6710   2
   1  -1  -6 2363.54 79.3466   4
   1  -1  -6 2391.43 63.9417  19
  -1   1  -6 2420.70 71.5622  19
  -1  -1  -6 2360.17 65.8432  20
  -1   1  -6 2307.69 69.2720  16
  -1   1  -6 2482.07 70.2913  15
   1  -1  -6 2482.83 68.7999  16
  -1   1  -6 2397.00 63.0235  10
   1   1  -6 2367.66 61.7865   9
   1  -1  -6 2500.37 65.1884  14
  -1   1  -6 2448.81 62.5833  13
   1  -1  -6 2457.10 62.2104  13
   1  -1  -6 2435.92 64.8016   7
  -1   1   6 2403.23 63.7376  19
   1   1   6 2399.89 69.7680  17
  -1   1   6 2460.20 62.2772  13
   1  -1   6 2374.10 81.8757   5
  -1   1   6 2264.91 77.5675   4
   1  -1   8-6.26503 22.6478   5
   1  -1   8 24.0212 21.0183   6
  -1  -1   8-6.29411 20.6216   6
  -1   1   8-6.16712 14.8816   4
  -1   1   8-6.46879 12.2757  19
   1  -1   8 6.05604 12.0043  17
   1   1   8 6.94172 13.9467  17
   1  -1   8-20.2038 11.5739  10
  -1  -1   8 7.11606 9.06650   9
  -1   1   8-10.5185 9.97878  13
  -1   1   8 8.26384 13.5380  12
   1  -1   8-6.57793 8.31737  13
  -1  -1   8 13.0470 16.0390  12
  -1   1   8 3.48035 16.1848  10
  -1  -1   8 6.24030 15.3528  11
   1   1   8 40.6254 19.6474  10
   1  -1  10 932.856 59.0976   6
   1   1  10 936.729 59.0334   6
  -1  -1  10 894.835 59.2374   6
   1   1  10 906.477 42.2450  20
  -1   1  10 867.136 41.5653  19
   1   1  10 877.428 43.8351  17
   1  -1  10 831.271 40.6940  17
  -1   1  10 880.485 46.2884   4
   1  -1  10 857.376 46.1507   2
  -1   1  10 899.422 30.3097  13
  -1   1  10 885.369 37.1898  14
  -1   1  10 880.350 37.1281  12
   1  -1  10 916.368 30.1807  13
  -1  -1  10 824.371 39.6416  12
   1  -1  10 920.047 37.2614  10
  -1  -1  10 916.823 41.5064  11
   1   1  10 915.314 44.6916  10
  -1   1  10 929.014 45.0305  10
   1  -1  12 3.15585 32.9197   6
  -1   1  12 3.60138 29.5024   6
  -1   1  12-27.7993 19.1738   7
   1   1  12-7.92859 32.6122   6
  -1  -1  12 74.1853 37.0193   6
   1  -1  12 6.28918 20.3587   8
  -1   1  12 24.9717 19.1668   4
   1  -1  12 11.2840 19.4316   2
  -1   1  12-17.3741 20.8838  20
   1   1  12-6.99051 18.1191  20
   1  -1  12 18.2807 16.3813  17
   1   1  12-5.05602 14.5290  17
  -1   1  12 10.2133 14.0173  14
  -1   1  12 9.76794 9.43639  13
  -1   1  12 25.5320 16.7557  12
  -1  -1  12 46.0702 21.0030  12
   1  -1  12 2.63976 8.33752  13
  -1  -1  12 5.25653 16.3330  10
   1   1  12-0.28244 22.6004  10
  -1  -1  12 38.4170 21.6178  11
   1  -1  12 1.24196 16.1026  10
  -1   1  12 9.61112 22.7426  10
  -1   1  14 6280.78 196.592   6
  -1   1  14 5682.20 158.403   7
  -1  -1  14 5853.91 192.910   6
   1  -1  14 6132.19 195.513   6
   1   1  14 5866.84 192.367   6
  -1   1  14 5952.35 164.537  20
   1   1  14 5675.25 159.679  20
   1  -1  14 5952.89 160.970   8
  -1   1  14 5925.38 133.336  13
  -1   1  14 5767.54 151.454  14
   1  -1  14 5752.09 150.817  10
  -1   1  14 5887.42 159.595  10
   1   1  14 5719.94 159.207  10
  -1  -1  14 5732.97 156.533  11
  -1  -1  14 6137.26 150.622  10
  -1   1  14 5873.30 147.397  12
  -1  -1  14 5849.52 152.039  12
   1  -1  14 5704.28 132.893  13
   1  -1  14 5904.58 170.919   2
  -1   1  16 30.1098 24.7945   7
  -1   1  16-19.2128 35.2339   6
   1  -1  16-11.1348 36.9744   6
   1  -1  16 2.72743 23.8743   8
   1   1  16-10.9287 38.4058   6
  -1  -1  16-28.7655 38.9876   6
   1  -1  16-26.2164 25.1548   2
  -1   1  16 24.2446 26.2864  20
   1   1  16 13.6444 22.8274  20
  -1   1  16-1.37694 14.3067  14
   1   1  16 3.52569 15.2218  14
  -1  -1  16-2.58915 17.3869  12
   1  -1  16 0.62613 6.87695  13
   1   1  16 4.57877 7.53225  12
  -1   1  16-2.96479 14.1907  12
   1   1  16 4.56703 23.7519  10
  -1   1  16-17.1946 25.6571  10
  -1  -1  16 12.6984 19.2207  10
   1  -1  16-6.61884 17.3773  10
  -1  -1  16 4.40371 20.2709  11
  -1  -1  18 2345.13 123.642   6
   1   1  18 2472.78 126.386   6
   1  -1  18 2445.90 123.732   6
  -1   1  18 2205.82 89.3508   7
  -1   1  18 2278.45 118.538   6
   1  -1  18 2273.70 99.6743   2
  -1  -1  18 2413.03 96.2668  19
  -1   1  18 2297.75 95.1947  20
   1   1  18 2280.92 92.3041  20
   1  -1  18 2369.14 93.4375  15
  -1   1  18 2357.28 82.3952  14
   1   1  18 2330.00 89.0345  14
   1   1  18 2268.96 89.3467  10
  -1  -1  18 2392.35 81.9942  10
   1  -1  18 2410.30 83.0489  10
  -1   1  18 2264.19 89.2997  10
  -1  -1  18 2395.05 88.9197  11
  -1  -1  18 2260.56 79.4772  12
  -1   1  18 2380.47 76.5843  12
   1   1  18 2335.50 61.8240  12
   1  -1  18 2388.84 91.6184   8
  -1   1  20 4.28341 24.9836   7
  -1   1  20-15.5364 42.0533   6
   1   1  20-0.96568 44.4009   6
   1  -1  20 13.8880 45.1256   6
  -1  -1  20 5.67127 46.1289   6
   1  -1  20 47.6085 28.8141   8
  -1   1  20-2.84715 28.3836  20
   1   1  20 38.5950 30.0379  20
  -1  -1  20 10.9446 26.4641  19
   1  -1  20-26.2678 24.0337  15
  -1   1  20 2.71146 15.0274  14
   1   1  20 17.8384 17.2525  14
  -1  -1  20 3.21602 17.5930  12
   1   1  20-10.6393 9.49709  12
  -1   1  20 6.73392 15.2232  12
  -1   1  20 9.12645 26.9430  10
   1   1  20 22.3043 25.2926  10
  -1  -1  20 34.8692 22.1178  10
   1  -1  20-3.75442 21.6709  10
   1  -1  22 2982.77 151.145   6
  -1  -1  22 2861.50 151.193   6
  -1   1  22 2694.24 148.384   6
   1   1  22 2821.88 148.784   6
   1  -1  22 2788.80 113.758   8
   1   1  22 2915.98 108.371  14
  -1   1  22 2903.07 101.760  14
   1   1  22 2868.56 112.922  20
  -1  -1  22 2905.72 118.025  19
  -1   1  22 3072.32 118.560  20
  -1   1  22 2767.16 91.3172  12
  -1  -1  22 2867.33 96.4001  12
   1   1  22 2987.85 77.9500  12
  -1  -1  22 2924.20 101.364  10
   1   1  22 2840.16 109.702  10
  -1   1  22 2896.81 109.502  10
   1  -1  22 2849.64 101.769  10
  -1   1  24 14.9441 46.2209   6
  -1  -1  24 18.0443 45.2400   6
   1   1  24 12.4178 45.7146   6
   1  -1  24-3.22817 48.0022   6
   1  -1  24 51.1330 31.5895   8
   1  -1  24 133.108 42.3339  20
  -1   1  24 40.0299 32.4120  20
   1   1  24 25.8723 31.8784  20
  -1  -1  24 20.4051 29.8400  19
   1   1  24 7.50285 15.5367  14
  -1   1  24-0.58673 14.5133  14
  -1   1  24-19.0997 16.8714  12
  -1  -1  24-19.0974 20.4601  12
   1   1  24 2.80169 9.66253  12
  -1  -1  24 32.1468 26.0455  10
  -1   1  24-2.50596 26.0501  10
   1   1  24-30.2527 28.3417  10
   1  -1  24 11.3625 22.5387  10
  -1   1  26 3682.02 182.282   6
   1   1  26 3344.84 175.151   6
  -1  -1  26 3474.81 179.954   6
   1  -1  26 3266.19 174.561   6
  -1  -1  26 3815.91 148.124  20
   1  -1  26 3658.66 145.218  20
   1   1  26 3696.79 140.550  20
  -1   1  26 3805.75 144.106  20
   1  -1  26 3545.13 135.488   8
  -1  -1  26 3601.20 140.439   8
  -1   1  26 3570.09 124.508  14
  -1   1  26 3537.99 110.462  12
   1   1  26 3641.46 95.7639  12
  -1  -1  26 3440.27 114.969  12
   1   1  26 3530.62 132.166  10
   1  -1  26 3524.65 124.917  10
  -1  -1  26 3527.20 122.851  10
  -1   1  26 3474.85 130.696  10
  -1  -1  28 14.2467 51.2218   6
   1  -1  28-38.4195 48.8718   6
  -1  -1  28 71.8542 39.0331   7
  -1   1  28-15.0370 47.9925   6
   1  -1  28 51.9213 37.7994   8
   1   1  28-23.9592 46.2207   6
   1  -1  28 84.1870 39.6835   7
   1  -1  28 3.05656 37.5365  20
   1   1  28 15.4123 32.8596  20
  -1   1  28-0.43993 31.6596  20
  -1  -1  28 25.9556 37.9895  20
   1  -1  28-109.419 38.7543  16
  -1   1  28 110.905 41.8147  16
  -1  -1  28 81.5825 37.0381   8
  -1   1  28-5.09212 15.1065  14
  -1  -1  28 6.85475 18.0426  12
  -1   1  28 0.97242 14.9353  12
   1   1  28 8.80755 10.9757  12
  -1   1  28 4.81996 29.2922  10
   1  -1  28 9.24814 25.2517  10
  -1  -1  28 38.9458 25.9429  10
   1   1  28 52.9947 32.8143  10
   1  -1  30 4954.74 186.107   7
   1   1  30 5610.24 188.321   7
  -1   1  30 5304.17 239.843   6
  -1   1  30 5243.25 181.865   7
   1  -1  30 5172.56 233.397   6
   1   1  30 5092.31 232.994   6
  -1  -1  30 5019.52 184.460   7
  -1  -1  30 5169.35 234.413   6
  -1   1  30 5355.44 189.674  20
  -1  -1  30 5542.41 195.480  20
   1   1  30 5342.04 188.023  20
   1  -1  30 5274.99 190.470  20
  -1   1  30 5148.72 193.050  16
   1   1  30 5281.80 192.754  16
  -1  -1  30 4960.04 188.242  16
   1  -1  30 5177.28 191.673  16
  -1  -1  30 5222.65 187.589   8
   1  -1  30 5148.14 182.145   8
  -1   1  30 5121.45 148.709  12
  -1  -1  30 4963.48 153.396  12
   1   1  30 5136.13 132.193  12
   1   1  30 4898.30 174.840  10
   1  -1  30 5181.82 168.349  10
  -1  -1  30 5247.10 167.255  10
  -1   1  30 5194.52 176.908  10
   1   1  32-35.0199 51.5425   6
  -1   1  32 20.8802 53.7146   6
  -1  -1  32 78.9989 41.3859   7
   1  -1  32 45.2598 37.7099   8
   1  -1  32 16.8195 53.3946   6
  -1  -1  32-52.4799 50.7900   6
   1   1  32-13.4683 33.9500   7
  -1   1  32 22.7019 31.9488   7
   1  -1  32 17.6406 34.0939   7
  -1  -1  32-13.8897 38.8798  20
   1   1  32 32.7015 35.6023  20
  -1   1  32-15.7623 35.6666  20
   1  -1  32-32.5329 37.2915  16
  -1  -1  32-38.5209 36.3476  16
  -1   1  32 46.4652 36.5101  16
   1   1  32 14.5637 34.0095  16
  -1  -1  32 65.0401 40.5875   8
   1   1  32 9.29544 18.7975  14
  -1  -1  32 9.69587 18.1497  12
   1   1  32 11.4067 11.4927  12
  -1   1  32 15.3377 17.4086  12
   1  -1  32-20.2236 25.5954  10
  -1   1  32-23.0378 34.1512  10
  -1  -1  32-8.92295 24.0951  10
   1   1  32 30.0135 32.7261  10
   1   1  34 1516.76 95.1863   7
   1  -1  34 1484.61 96.3149   7
   1  -1  34 1570.32 134.052   6
   1   1  34 1394.95 128.113   6
  -1   1  34 1421.89 128.090   6
  -1  -1  34 1441.92 98.3040   7
  -1   1  34 1486.27 92.9180   7
  -1  -1  34 1475.24 127.698   6
   1   1  34 1462.79 94.3642  20
  -1   1  34 1635.00 100.462  20
  -1  -1  34 1418.95 97.6294  20
   1  -1  34 1525.62 100.440  16
  -1   1  34 1448.54 97.4401  16
  -1  -1  34 1573.43 100.105  16
   1   1  34 1357.83 99.1169  16
   1  -1  34 1582.30 96.0208   8
  -1  -1  34 1531.24 97.0786   8
   1   1  34 1631.52 91.2467  14
   1   1  34 1381.59 52.0949  12
  -1   1  34 1421.32 65.5306  12
  -1  -1  34 1335.49 68.4520  12
  -1   1  34 1340.76 83.7998  10
   1   1  34 1447.92 88.1666  10
   1  -1  34 1269.85 78.9651  10
  -1  -1  34 1358.51 78.3467  10
   1  -1  36-22.2617 33.4568   8
  -1   1  36 15.1710 31.4440   7
  -1  -1  36 17.2337 53.8267   6
   1  -1  36 47.2460 41.4400   7
   1   1  36 88.9750 64.7827   6
  -1  -1  36-27.8079 38.0327   7
   1   1  36 37.2014 35.0787   7
   1  -1  36 11.5822 49.8660   6
  -1   1  36-41.5798 52.2946   6
  -1  -1  36-63.1426 44.0001  20
  -1   1  36-40.7838 35.5803  20
   1   1  36 17.8997 36.0836  16
   1  -1  36-4.31159 33.7918  16
  -1   1  36-16.2147 37.2626  16
  -1  -1  36-28.5476 38.5036  16
   1   1  36 2.67031 33.5738   8
  -1  -1  36-0.40711 35.1183   8
  -1   1  36 2.45530 15.8613  14
   1   1  36 8.56184 20.5059  14
  -1  -1  36 22.2397 19.2222  12
  -1   1  36 15.1454 18.9857  12
   1   1  36-7.58495 11.0618  12
  -1   1  36-4.27989 29.7534  10
  -1  -1  36 28.5657 29.9600  10
   1   1  36-16.6941 32.4341  10
   1  -1  36 12.4473 27.3736  10
  -1  -1  38 634.505 96.7129   6
   1   1  38 491.449 62.9214   7
   1   1  38 460.507 86.5951   6
   1  -1  38 549.343 62.4220   8
   1  -1  38 558.778 66.1754   7
  -1   1  38 668.443 102.627   6
  -1  -1  38 467.390 63.5481   7
  -1  -1  38 516.151 64.9444   8
   1  -1  38 695.159 95.4479   6
  -1   1  38 569.508 67.6277   7
  -1   1  38 546.688 67.7552  20
  -1  -1  38 641.411 71.3389  20
   1   1  38 530.341 67.9069  16
   1  -1  38 575.835 67.9326  16
  -1   1  38 634.530 73.0073  16
  -1  -1  38 595.302 71.8922  16
   1   1  38 646.059 67.3895   8
  -1   1  38 584.772 53.8919  14
  -1   1  38 624.505 44.1241  12
  -1  -1  38 589.146 46.2485  12
  -1   1  38 607.993 62.3638  10
  -1  -1  38 572.480 55.7463  10
   1   1  38 748.345 68.9491  10
   1  -1  38 589.271 57.7839  10
  -1  -1  40 35.0090 57.3034   6
   1   1  40-39.9460 38.9036   7
  -1   1  40 13.9148 48.5390   6
   1  -1  40-85.3990 46.1306   7
  -1   1  40 54.6796 35.9725   7
   1  -1  40-9.13201 54.8615   6
   1  -1  40 0.61087 33.2539   8
   1   1  40 58.4750 65.0934   6
  -1  -1  40 16.4718 40.0201   7
  -1  -1  40 9.75433 37.5241   8
  -1  -1  40-9.78988 40.3251  16
   1  -1  40-69.0776 48.8402  16
  -1   1  40 0.29609 36.7183  16
   1   1  40-37.6487 44.3473  16
  -1  -1  40 31.8091 45.2138  20
  -1   1  40 16.7806 39.7597  20
   1   1  40 5.82597 36.0938   8
  -1  -1  40-4.81922 19.3743  12
  -1   1  40-13.3726 17.1403  12
  -1   1  40 35.8679 32.4600  10
   1  -1  40 21.9389 30.8702  10
   1   1  40 40.7693 32.9326  10
  -1  -1  42 93.2661 63.3854   6
   1  -1  42 220.718 71.1396   6
   1   1  42 199.457 47.1382   7
  -1   1  42 234.376 79.8750   6
   1  -1  42 273.127 55.7842   7
  -1   1  42 228.341 50.4588   7
  -1  -1  42 246.438 55.9065   7
   1   1  42 176.447 68.6504   6
  -1  -1  42 274.239 53.7819   8
   1  -1  42 202.806 50.2232   8
  -1   1  42 284.430 55.3922  16
   1  -1  42 224.671 59.6638  16
  -1  -1  42 320.342 64.1520  16
   1   1  42 221.692 52.2849  16
  -1   1  42 146.982 48.6737  20
  -1  -1  42 129.837 46.6623  20
   1   1  42 245.189 51.1487   8
  -1   1  42 288.179 56.8742   8
  -1   1  42 211.084 28.5505  12
  -1  -1  42 224.806 30.6792  12
   1   1  42 213.490 48.3062  10
  -1   1  42 155.804 40.3933  10
   1  -1  42 143.319 35.2920  10
  -1  -1  44 30.7574 41.0891   8
   1   1  44 42.5396 61.1774   6
  -1  -1  44 1.72514 41.1417   7
  -1   1  44 30.0626 52.9958   6
   1   1  44-83.5025 44.6529   7
   1  -1  44-13.5576 40.3266   8
  -1   1  44-2.10821 37.3837   7
   1  -1  44-48.1568 44.3706   7
   1  -1  44 34.4738 56.0806   6
  -1  -1  44-51.8050 65.0797   6
  -1   1  44 9.44660 38.5989  16
   1   1  44-9.15668 43.6860  16
  -1  -1  44-24.8087 45.0622  16
   1  -1  44-12.0985 41.1067  16
  -1  -1  44 15.1197 41.8742  20
  -1   1  44 8.85165 36.9145  20
   1   1  44-7.66055 36.9382   8
  -1   1  44-51.1028 44.0008   8
  -1  -1  44 22.5475 19.7272  12
  -1   1  44 6.40890 16.5749  12
   1   1  44 9.72560 33.2544  10
   1  -1  44 66.7484 34.5932  10
  -1   1  46 1000.16 130.985   6
  -1  -1  46 947.786 92.1093   7
   1   1  46 1035.76 130.797   6
   1   1  46 944.014 89.4406   7
   1  -1  46 1092.25 96.9603   7
  -1  -1  46 1046.32 133.049   6
   1  -1  46 1232.89 141.791   6
  -1   1  46 1002.49 92.0172   7
  -1  -1  46 970.214 95.7536  16
   1   1  46 892.954 96.3191  16
   1  -1  46 957.082 96.2803  16
  -1   1  46 957.096 98.4932  16
  -1  -1  46 991.041 97.7275  20
  -1   1  46 1004.71 95.7960  20
  -1  -1  46 996.259 94.1985   8
   1  -1  46 1002.24 91.3241   8
   1   1  46 839.099 84.4658   8
  -1   1  46 945.555 88.3546   8
  -1   1  46 980.886 57.0676  12
  -1  -1  46 1074.07 62.4458  12
   1  -1  46 918.841 77.3165  10
   1   1  46 924.444 83.1457  10
   1   1  48 35.7966 42.8938   8
  -1  -1  48 23.0045 40.9656   8
  -1   1  48 87.1076 44.9900   7
   1  -1  48-10.0069 59.3665   6
   1  -1  48-13.1658 41.4174   7
  -1  -1  48 84.0838 72.9502   6
   1   1  48 47.1187 54.9383   6
  -1  -1  48-10.7320 43.9189   7
   1   1  48 14.8993 37.7398   7
   1  -1  48-1.75654 38.2410   8
  -1   1  48 28.3542 57.9715   6
  -1   1  48-0.37269 43.4650  16
   1   1  48 32.0792 46.7691  16
   1  -1  48-34.6814 42.7844  16
  -1  -1  48-22.0392 43.5787  16
  -1   1  48-13.0026 43.5755  20
  -1  -1  48 28.6341 39.4421  20
  -1   1  48-29.5051 42.8509   8
  -1   1  48 18.2585 16.3933  12
   1  -1  48-11.1390 30.5414  10
   1   1  48-11.7456 36.7644  10
   1  -1  50 208.875 80.3562   6
  -1  -1  50 275.715 61.5415   7
  -1  -1  50 249.120 62.0376   8
  -1  -1  50 106.506 73.3037   6
  -1   1  50 214.708 55.4722   7
   1   1  50 138.355 79.9958   6
   1  -1  50 143.888 52.5224   7
   1   1  50 149.800 49.0201   8
  -1   1  50 161.494 72.4319   6
   1   1  50 265.227 59.3335   7
   1  -1  50 201.742 53.7431   8
  -1  -1  50 161.751 52.9645  16
  -1   1  50 251.012 60.6486  16
   1  -1  50 132.259 53.0295  16
   1   1  50 225.563 59.4710  16
  -1   1  50 182.880 55.1108  20
  -1   1  50 229.894 53.9008   8
  -1   1  50 186.110 25.8031  12
   1   1  50 542.302 70.4376  10
   1  -1  50 180.346 42.5020  10
   1  -1  52-50.8316 40.4498   8
  -1   1  52-37.6092 47.6352   8
  -1   1  52-68.4493 43.3694   7
   1   1  52 27.9122 56.5866   6
   1  -1  52 6.20700 62.6800   6
   1  -1  52 73.1658 47.6391   7
  -1  -1  52 23.2411 44.9790   8
  -1  -1  52-15.3511 64.9442   6
  -1   1  52-9.47405 69.1227   6
  -1  -1  52 94.1607 46.4376   7
   1   1  52-19.7632 38.3374   8
   1   1  52 28.5818 37.4567   7
  -1   1  52 17.3983 41.6910  16
  -1  -1  52 44.3381 43.3437  16
   1   1  52-14.9530 48.1512  16
   1  -1  52-54.9096 51.5246  16
   1   1  52 8.25835 35.4870  10
   1  -1  52 9.50965 30.8402  10
   1  -1  54 904.729 134.170   6
   1   1  54 752.370 126.043   6
  -1  -1  54 835.795 93.8278   7
  -1   1  54 769.622 123.342   6
  -1   1  54 791.205 94.4888   8
   1   1  54 674.514 86.9824   8
   1   1  54 709.969 87.7944   7
  -1   1  54 834.706 89.9589   7
   1  -1  54 657.849 82.9051   8
   1  -1  54 828.393 97.2789   7
  -1  -1  54 909.271 136.290   6
  -1  -1  54 823.317 94.7126   8
  -1   1  54 751.770 95.4713  16
  -1  -1  54 786.022 94.1109  16
   1   1  54 819.214 97.8047  16
   1  -1  54 766.816 100.068  16
   1  -1  54 764.373 76.7114  10
   1   1  54 600.318 76.0616  10
  -1  -1  56 56.0366 44.4804   7
   1   1  56-4.84171 38.1810   8
  -1   1  56-58.7313 77.4190   6
   1  -1  56 70.4739 49.3205   7
   1  -1  56-21.5122 62.6132   6
  -1  -1  56 14.7955 39.8980   8
   1  -1  56-3.10876 44.5704   8
   1   1  56 96.3396 49.0657   7
  -1   1  56 39.2349 45.9822   8
   1   1  56-60.3786 74.4912   6
  -1  -1  56 116.655 66.1869   6
  -1   1  56-42.0135 45.5619   7
  -1   1  56-11.4398 49.1384  16
  -1  -1  56-10.4147 44.5022  16
   1   1  56 91.5770 57.5913  16
   1  -1  56 37.9195 47.1174  16
   1   1  56 10.4247 35.6185  10
   1   1  58 724.165 96.7147  16
  -1   1  58 836.604 103.489  16
  -1  -1  58 909.126 106.281  16
   1  -1  58 791.898 102.693  16
   1   1  58 980.560 146.411   6
  -1   1  58 741.836 132.346   6
  -1   1  58 641.465 86.1837   7
   1   1  58 807.250 97.2644   8
   1  -1  58 719.046 92.9064   8
   1  -1  58 762.002 99.4171   7
  -1  -1  58 759.847 96.3818   8
  -1   1  58 717.407 95.9059   8
  -1  -1  58 848.316 140.719   6
   1  -1  58 745.234 130.324   6
   1   1  58 749.239 93.3690   7
   1   1  60 6.10506 46.5946  16
   1  -1  60 10.6621 50.0767  16
  -1   1  60 36.7940 46.6781  16
  -1  -1  60-54.9816 56.5077  16
  -1  -1  60-49.8613 71.7256   6
   1  -1  60 111.959 79.1609   6
   1  -1  60 19.3778 45.4549   8
   1  -1  60 48.1473 49.4481   7
   1   1  60 202.518 84.6887   6
  -1   1  60 42.5270 43.0587   8
  -1  -1  60 6.35850 46.4060   8
   1   1  60 11.4608 45.0151   7
   1   1  60 1.92530 43.3840   8
  -1   1  60 108.510 91.4799   6
  -1  -1  62 316.440 74.2025  16
  -1   1  62 448.774 85.0508  16
   1   1  62 400.996 80.6826  16
   1  -1  62 431.630 82.5558  16
   1   1  62 288.519 64.3383   8
   1  -1  62 567.616 85.1689   8
  -1  -1  62 408.699 76.8464   8
   1  -1  62 607.920 132.054   6
   1   1  62 348.643 112.533   6
   1  -1  62 382.937 75.8925   7
   1   1  62 428.774 78.4277   7
  -1  -1  62 416.984 111.992   6
  -1   1  62 444.354 78.9924   8
  -1   1  62 420.824 115.061   6
   1   1  64-29.3004 45.4314  16
   1  -1  64 45.3978 47.7246  16
  -1  -1  64-63.2925 57.6344  16
  -1   1  64-27.2761 48.4179  16
  -1   1  64-8.32629 46.1421   8
   1   1  64 25.8395 42.2432   8
   1   1  64 91.4866 75.5209   6
   1   1  64-7.15480 46.1172   7
  -1   1  64-104.283 77.0200   6
   1  -1  64 38.8218 43.4248   8
   1  -1  64-59.6844 47.5476   7
  -1  -1  64-35.9251 42.3037   8
  -1  -1  64-92.8877 74.9799   6
  -1  -1  66 724.894 105.211  16
  -1   1  66 835.308 113.962  16
   1   1  66 878.662 112.875  16
   1  -1  66 798.266 112.540  16
   1   1  66 881.602 156.922   6
  -1   1  66 703.626 100.404   8
   1   1  66 888.057 106.001   8
  -1  -1  66 707.671 100.855   8
   1  -1  66 628.234 93.6855   8
   1  -1  66 875.779 110.153   7
   1   1  66 757.781 99.7038   7
  -1   1  66 851.142 157.452   6
   1   1  68 38.4138 41.8258   7
  -1  -1  68-25.6639 42.2542   8
   1  -1  68 63.0225 45.4937   8
   1   1  68 78.3060 49.0224   8
  -1   1  68-88.9760 53.6018   8
   0   2 -70-19.5975 32.6934  18
   0   2 -68 78.6362 54.6875  17
  -2   0 -68 89.4742 44.6222  14
   0   2 -68-19.4634 32.9428  18
   0   2 -68 6.82522 63.1317   3
   2   0 -66 125.257 59.9123  17
   0   2 -66 253.306 67.0968  17
  -2   0 -66 204.151 65.1815  17
   0  -2 -66 150.417 59.7806  17
   0  -2 -66 74.3908 37.4048   9
  -2   0 -66 213.481 55.9187  14
   0   2 -66 181.185 55.0132  18
   0   2 -66 230.089 85.6861   3
  -2   0 -66 289.800 105.370   3
   2   0 -66 197.320 84.5751   3
   0  -2 -66 66.5535 69.7681   3
   0  -2 -64 2073.72 142.198  14
   0   2 -64 1914.77 134.188  14
  -2   0 -64 2064.03 146.921  14
   2   0 -64 2345.45 137.818   9
   0  -2 -64 2214.51 142.633   9
   0  -2 -64 2519.35 181.098  17
  -2   0 -64 2393.27 177.007  17
   0   2 -64 2199.19 166.394  17
   2   0 -64 2316.00 172.678  17
   2   0 -64 2021.48 219.503   3
  -2   0 -64 2034.48 222.625   3
   0   2 -64 2675.09 247.085   3
   0  -2 -64 2539.89 249.491   3
   0   2 -62-9.11808 32.2222  14
  -2   0 -62-11.3163 35.1269  14
   0  -2 -62-34.8536 37.7763  14
  -2   0 -62 69.1690 34.5037   9
   2   0 -62 2.57076 29.5846   9
   0  -2 -62-9.45600 33.6279   9
   0  -2 -62-61.6780 56.6978  17
   0   2 -62 76.3997 48.8640  17
  -2   0 -62 20.2196 46.9043  17
   2   0 -62-18.0090 48.0726  17
   0  -2 -62-20.2419 66.7452   3
  -2   0 -62 2.58006 67.6393   3
   0   2 -62 60.7822 68.8597   3
   0   2 -60 267.064 53.0221  14
   0  -2 -60 168.484 48.4415  14
  -2   0 -60 243.019 54.8868  14
   2   0 -60 216.826 46.3734  14
  -2   0 -60 291.294 51.7330   9
   2   0 -60 257.235 50.2164   9
   0   2 -60 293.892 47.6406   9
   0  -2 -60 303.676 56.4200   9
   0  -2 -60 206.212 63.3162  17
  -2   0 -60 260.205 65.7442  17
   2   0 -60 249.026 66.5280  17
   0   2 -60 193.987 62.3748  17
   0   2 -60 158.703 73.8304   3
   0  -2 -60 156.176 76.2177   3
  -2   0 -60 172.822 79.1192   3
  -2   0 -58 77.8162 40.0891  14
   0  -2 -58 67.2500 38.5098  14
   0   2 -58 69.8265 38.7271  14
   2   0 -58 67.1701 36.8857  14
   0   2 -58 43.6736 26.6185   9
  -2   0 -58 84.0121 35.4424   9
   2   0 -58 39.2720 32.1666   9
   0  -2 -58 159.647 46.9204   9
   0  -2 -58 54.0269 49.6319  17
   0   2 -58 34.6730 42.5899  17
  -2   0 -58 76.8044 48.4070  17
   2   0 -58 102.449 55.2514  17
   0   2 -58-89.1775 70.3091   3
  -2   0 -58 89.6151 69.0532   3
   0   2 -58 36.0655 41.0500   4
   0   2 -56 399.218 60.2063  14
   2   0 -56 375.037 56.4177  14
  -2   0 -56 364.994 63.6590  14
   0  -2 -56 360.860 61.5218  14
   2   0 -56 356.940 55.5523   9
   0  -2 -56 387.412 62.1969   9
   0   2 -56 437.158 53.3219   9
  -2   0 -56 302.891 51.7549   9
  -2   0 -56 485.791 80.1676  17
   2   0 -56 317.226 67.4239  17
   0   2 -56 436.252 73.7502  17
   0  -2 -56 330.284 71.6825  17
  -2   0 -56 353.217 99.5842   3
   2   0 -56 285.685 63.1041   4
   0   2 -56 323.455 70.0136   4
   0   2 -56 277.194 89.9252   3
  -2   0 -54 16.1523 38.1746  14
   2   0 -54-12.2101 27.7941  14
   0   2 -54-26.2671 35.4853  14
   0  -2 -54-16.2459 32.9963  14
  -2   0 -54 31.1826 29.3550   9
   2   0 -54 13.4724 29.7472   9
   0  -2 -54 9.60073 31.1093   9
   0   2 -54 36.0465 28.1823   9
  -2   0 -54-8.02595 41.7975  17
   2   0 -54 54.4790 43.9019  17
   0   2 -54 75.7303 50.1332  17
   0  -2 -54 56.6639 43.9762  17
  -2   0 -54 46.6431 59.3205   3
   0   2 -54 28.7726 61.5321   3
   0   2 -54 32.7457 34.9529   4
   2   0 -54 9.89994 33.3649   4
  -2   0 -54 10.1742 27.6589   4
   0   2 -52 1932.52 119.490  14
  -2   0 -52 1662.20 118.291  14
   0  -2 -52 1590.46 112.792  14
   2   0 -52 1681.04 105.972  14
   0  -2 -52 1621.04 111.276   9
   2   0 -52 1487.51 103.780   9
   0   2 -52 1695.81 99.1363   9
   2   0 -52 1861.44 136.748  17
   0   2 -52 1604.71 126.232  17
  -2   0 -52 1643.84 127.922  17
   0  -2 -52 1831.49 137.204  17
   0   2 -52 1577.90 171.305   3
   2   0 -52 1669.95 143.026   4
  -2   0 -52 1657.35 177.065   3
   0   2 -52 1846.65 147.287   4
   0  -2 -52 1423.95 112.673   4
  -2   0 -52 1947.58 129.240   4
   2   0 -50 153.656 37.8493  14
   0  -2 -50 184.501 44.1375  14
  -2   0 -50 208.543 50.7413  14
   0   2 -50 160.532 42.5938  14
   0   2 -50 176.869 36.7753   9
   0  -2 -50 188.615 46.9162   9
   2   0 -50 115.754 37.9929   9
  -2   0 -50 139.334 50.6140  17
   0  -2 -50 122.362 53.4452  17
   2   0 -50 136.314 52.6437  17
   0   2 -50 131.631 47.2446  17
   0  -2 -50 167.742 43.8519   4
  -2   0 -50 206.597 45.5233   4
   2   0 -50 104.537 42.9076   4
  -2   0 -50 106.091 60.7599   3
   0   2 -50 250.924 84.1939   3
   0   2 -50 120.371 43.1680   4
   0   2 -48 1301.63 93.7639  14
  -2   0 -48 1296.68 101.701  14
   0  -2 -48 1214.22 95.0610  14
   2   0 -48 1345.78 90.0618  14
   0  -2 -48 1152.22 92.1905   9
   2   0 -48 1249.54 89.4703   9
   0   2 -48 1426.75 87.1972   9
   2   0 -48 1324.02 111.051  17
   0   2 -48 1240.23 106.132  17
  -2   0 -48 1292.10 108.821  17
   0  -2 -48 1217.78 108.215  17
   0   2 -48 1400.51 124.492   4
  -2   0 -48 1431.05 155.942   3
   0  -2 -48 1189.72 98.4591   4
   2   0 -48 1235.53 118.322   4
  -2   0 -48 1401.72 106.605   4
   0   2 -48 1120.81 137.665   3
   0   2 -46 1371.86 121.394   4
  -2   0 -46 1234.37 98.0363   4
  -2   0 -46 1119.13 101.382  17
   0   2 -46 1173.73 100.473  17
   0  -2 -46 1259.08 106.756  17
   2   0 -46 1254.35 106.850  17
   0   2 -46 1223.37 79.0334   9
   2   0 -46 1182.25 86.2973   9
   0  -2 -46 1165.69 91.0512  14
  -2   0 -46 1028.86 88.9386  14
   2   0 -46 1155.39 81.4492  14
   0   2 -46 1080.37 85.4080  14
   0   2 -46 1156.84 63.1468  12
  -2   0 -46 1165.53 143.495   3
   2   0 -46 1023.61 107.292   4
   0  -2 -46 1060.21 91.5962   4
   0   2 -44 158.844 47.9798  17
   0  -2 -44 134.782 47.5528  17
  -2   0 -44 188.850 54.3371  17
   2   0 -44 193.194 52.9508  17
   2   0 -44 133.066 37.9933   9
   0   2 -44 167.709 34.1853   9
   0  -2 -44 137.048 40.2125  14
   0   2 -44 135.556 39.9689  14
  -2   0 -44 166.003 45.5111  14
   2   0 -44 202.903 38.8976  14
   0   2 -44 155.691 23.6987  12
  -2   0 -44 114.505 37.3012   4
  -2   0 -44 218.756 79.8593   3
   0  -2 -44 131.766 38.8942   2
   0  -2 -44 132.616 37.7532   4
   2   0 -44 129.110 41.3823   4
   0   2 -44 151.299 48.8674   4
   2   0 -42-43.2565 44.5159  17
  -2   0 -42 51.6311 40.3839  17
   0  -2 -42 72.5416 43.1015  17
   0   2 -42-23.3562 36.0413  17
   2   0 -42-9.18052 30.0172   9
   0   2 -42 47.8749 20.2451  10
   0   2 -42 47.1884 28.1474   9
  -2   0 -42 49.4299 40.3523  14
   2   0 -42-2.66994 26.1986  14
   0  -2 -42 26.1725 34.8537  14
   0   2 -42 21.7867 30.3032  14
   0   2 -42 17.2435 13.9021  12
   0  -2 -42 10.2941 25.0707   4
   2   0 -42 33.4657 37.2111   4
   0  -2 -42 9.56238 24.9788   2
   0   2 -42 12.0006 36.3986   4
  -2   0 -42-74.9840 65.8313   3
  -2   0 -42 12.7771 27.3455   4
   0  -2 -40 2477.02 133.484   4
   2   0 -40 3192.70 171.437   4
  -2   0 -40 2678.44 190.126   3
   0  -2 -40 2657.88 155.123   2
   0   2 -40 2642.67 113.499  10
   0  -2 -40 2535.93 142.078  17
  -2   0 -40 2514.22 139.881  17
   0   2 -40 2662.58 139.779  17
   2   0 -40 2603.06 143.200  17
   2   0 -40 2650.21 123.654   9
   0   2 -40 2559.53 112.777   9
   0   2 -40 2623.28 124.859  14
   0  -2 -40 2473.18 126.295  14
  -2   0 -40 2734.19 136.687  14
   2   0 -40 2703.24 120.312  14
   2   0 -40 2781.17 107.181  12
   0   2 -40 2436.49 98.7536  12
  -2   0 -40 2785.54 142.400   4
   0   2 -40 2744.64 162.002   4
   2   0 -38 25.0875 20.1445  11
   2   0 -38 30.2878 19.3803  10
   2   0 -38 21.0766 15.4213  12
   0   2 -38 36.0793 35.5728  17
   0  -2 -38 10.3766 40.0266  17
  -2   0 -38 39.0690 39.4541  17
   2   0 -38 21.0756 36.9364  17
   0   2 -38 15.8502 17.3467  10
   0   2 -38 46.5384 26.1306   9
   2   0 -38-5.63872 28.6506   9
   0  -2 -38 41.1613 32.6420  14
  -2   0 -38-22.2284 36.9147  14
   2   0 -38 12.7619 25.8341  14
   0   2 -38 46.2712 30.7335  14
   0   2 -38 17.1534 13.8545  12
   0  -2 -38-6.47331 22.8395   4
  -2   0 -38 23.8167 46.6663   3
   0  -2 -38 2.74784 21.1586   2
   2   0 -38-29.1038 35.4787   4
   0   2 -38 13.4679 34.4196   4
  -2   0 -38-17.2210 28.6245   4
   0  -2 -36 1415.71 92.1552   4
   2   0 -36 1367.58 113.293   2
   2   0 -36 1531.30 113.439   4
   0  -2 -36 1420.12 104.316   2
   0   2 -36 1400.02 74.7909  10
   0  -2 -36 1468.34 82.5155  11
   2   0 -36 1449.29 82.2420  11
   2   0 -36 1390.58 79.6555  10
   0   2 -36 1566.76 98.8398  17
  -2   0 -36 1257.42 94.6619  17
   2   0 -36 1484.30 99.6467  17
   0  -2 -36 1549.69 101.987  17
  -2   0 -36 1479.62 82.8375  10
   0   2 -36 1400.67 76.4555   9
   2   0 -36 1448.21 85.0009   9
  -2   0 -36 1497.38 93.6470  14
   2   0 -36 1437.38 79.8388  14
   0   2 -36 1427.53 85.9751  14
   0  -2 -36 1474.66 90.1399  14
   0   2 -36 1397.48 67.3579  12
   2   0 -36 1364.21 69.7573  12
   0   2 -36 1482.57 113.213   4
   2   0 -34 674.924 76.3746   2
   2   0 -34 601.241 72.9861   4
   0  -2 -34 613.370 66.9360   2
   0  -2 -34 591.399 58.5074   4
   0   2 -34 528.804 43.7145  10
   2   0 -34 506.038 47.3512  11
   2   0 -34 601.366 50.7893  10
   0  -2 -34 545.732 50.1447  11
   0   2 -34 593.512 63.7860  17
  -2   0 -34 623.676 67.8805  17
   0  -2 -34 594.255 65.3053  17
   2   0 -34 604.835 56.1144   9
   0   2 -34 528.966 46.1071   9
  -2   0 -34 620.896 52.0352  10
   2   0 -34 573.426 50.1976  14
   0  -2 -34 582.104 58.5580  14
  -2   0 -34 542.192 60.0831  14
   0   2 -34 571.606 55.1392  14
   0   2 -34 536.703 39.9874  12
   2   0 -34 598.917 44.1359  12
  -2   0 -34 478.531 67.5738   5
  -2   0 -32 7635.20 287.037   5
   2   0 -32 7812.24 289.295   2
   2   0 -32 7750.72 277.837   4
   0  -2 -32 8064.80 246.953   4
   0  -2 -32 7999.25 271.775   2
   0  -2 -32 7655.52 242.985  19
   2   0 -32 7653.64 246.092  19
   0  -2 -32 7677.85 251.592  17
   0   2 -32 7650.14 244.932  17
  -2   0 -32 8069.25 246.303  15
  -2   0 -32 7418.46 248.117  17
   2   0 -32 7617.78 228.332   9
  -2   0 -32 7877.45 230.177  10
   0   2 -32 7524.52 231.222  14
   2   0 -32 7695.24 222.531  14
   0  -2 -32 7529.92 235.387  14
  -2   0 -32 7639.53 241.669  14
   2   0 -32 7468.95 212.278  12
   0   2 -32 7449.18 206.822  12
   0   2 -32 7598.59 216.249  10
  -2   0 -32 7451.54 237.838  11
   0   2 -32 7502.98 236.292  11
   2   0 -32 7984.02 230.918  11
   2   0 -32 7955.08 228.907  10
   0  -2 -32 7906.29 236.366  10
   0  -2 -32 7597.78 227.331  11
   0   2 -30 87.2891 36.6412   5
   0  -2 -30 76.2827 28.2950   2
   0  -2 -30 100.976 30.1470   4
   2   0 -30 116.035 35.5016   2
   2   0 -30 150.035 45.0807   4
   2   0 -30 58.6526 21.5269  19
   0  -2 -30 74.8804 24.3625  19
   0   2 -30 84.6059 28.7839  19
  -2   0 -30 85.8382 27.1804  19
  -2   0 -30 80.8412 26.4732  20
   0  -2 -30 155.634 42.3662  17
   2   0 -30 78.1530 27.0752  16
  -2   0 -30 77.5450 41.4443  17
   2   0 -30 105.336 27.3155  15
   0   2 -30 146.952 32.7281  15
  -2   0 -30 140.705 28.5558  15
   0   2 -30 137.862 40.1617  17
  -2   0 -30 120.877 27.5744  10
   2   0 -30 127.127 36.4961   9
   0   2 -30 120.046 22.4623  10
   2   0 -30 140.779 30.6764  14
   0   2 -30 73.8918 28.0166  14
   0  -2 -30 93.0181 27.4758  15
   0  -2 -30 155.015 38.2242  14
  -2   0 -30 112.762 36.8397  14
   0   2 -30 81.3347 17.0196  12
   2   0 -30 97.9752 20.9456  12
   2   0 -30 96.5025 24.3882  11
   0  -2 -30 97.3562 23.9348  11
   2   0 -30 55.0510 19.3989  10
   0  -2 -30 91.1828 24.9708  10
  -2   0 -30 109.926 25.8982  11
  -2   0 -30 114.463 12.6002  12
   0   2 -30 92.7713 26.4001  11
   0   2 -28 10844.9 332.344   5
   0  -2 -28 10535.3 264.606   4
   2   0 -28 10138.4 311.830   2
   2   0 -28 10250.0 301.461   4
  -2   0 -28 10083.3 270.942  19
   0   2 -28 10028.5 273.270  20
   0  -2 -28 10120.8 263.133  19
  -2   0 -28 9904.14 267.712  20
   0   2 -28 9918.21 272.051  19
   2   0 -28 10683.4 269.398  19
   2   0 -28 10129.3 272.567  16
  -2   0 -28 9796.65 267.502  17
   0   2 -28 9892.96 263.452  17
   0   2 -28 10167.4 271.485  15
   0   2 -28 10320.6 275.062  16
  -2   0 -28 10197.3 263.383  15
   0  -2 -28 11049.9 274.433  15
   2   0 -28 10612.3 277.476  15
   2   0 -28 9995.47 248.860   9
  -2   0 -28 9877.29 247.776  10
   0   2 -28 9872.14 250.113  14
   0  -2 -28 9577.81 253.705  14
  -2   0 -28 9692.23 261.483  14
   2   0 -28 9909.26 239.406  14
  -2   0 -28 9989.01 198.439  12
   0   2 -28 9658.97 226.703  12
   2   0 -28 10071.5 234.608  12
   0  -2 -28 9828.07 245.800  11
   0   2 -28 10211.8 259.610  11
   0   2 -28 9800.96 233.162  10
   2   0 -28 10017.5 246.835  10
  -2   0 -28 10074.4 258.434  11
   0  -2 -28 10311.3 258.078  10
   2   0 -28 9756.04 244.089  11
   0  -2 -26 2857.84 115.589   4
   2   0 -26 2925.68 146.445   2
   2   0 -26 2573.46 135.039   4
   0  -2 -26 2871.31 115.997  19
   0   2 -26 2880.10 122.629  19
   2   0 -26 2789.36 117.482  19
   0   2 -26 2823.84 120.974  20
  -2   0 -26 2688.91 117.176  20
  -2   0 -26 2897.73 121.797  19
   2   0 -26 2947.04 124.225  15
   0  -2 -26 2891.78 119.426  15
   2   0 -26 2920.78 123.099  16
  -2   0 -26 2749.29 113.513  15
   0   2 -26 2801.55 121.638  16
   0   2 -26 2856.97 120.115  15
   0   2 -26 2642.30 118.125  17
  -2   0 -26 2814.93 122.011  17
   2   0 -26 2800.14 108.276   9
  -2   0 -26 2751.52 106.311  10
   0   2 -26 2914.76 110.155  14
   0  -2 -26 2795.34 114.141  14
  -2   0 -26 2644.76 114.783  14
   2   0 -26 2807.34 102.079  14
   2   0 -26 2833.33 99.0172  12
  -2   0 -26 2647.07 73.3042  12
   0   2 -26 2694.43 93.4272  12
   0   2 -26 2763.00 97.0365  10
   2   0 -26 2717.49 103.405  11
   2   0 -26 2828.23 106.075  10
  -2   0 -26 2566.34 109.485  11
   0   2 -26 2756.67 113.332  11
   0  -2 -26 2763.88 111.056  10
  -2   0 -24 2753.20 136.728   5
   2   0 -24 3086.13 117.177   7
   2   0 -24 2946.60 142.271   2
   2   0 -24 2886.95 136.994   4
  -2   0 -24 2649.06 111.366   2
   0  -2 -24 2909.82 111.137   4
  -2   0 -24 2812.26 115.673  20
   2   0 -24 2739.30 113.233  19
  -2   0 -24 2755.29 117.140  19
   0  -2 -24 2747.93 111.149  19
   0   2 -24 2787.35 118.237  20
   0   2 -24 2940.24 120.069  19
   2   0 -24 2870.41 119.330  16
   2   0 -24 2902.76 119.232  15
   0   2 -24 2864.51 118.675  16
  -2   0 -24 2893.92 119.572  17
   0   2 -24 2743.27 115.397  17
   0  -2 -24 2519.22 117.607  15
  -2   0 -24 2853.49 111.907  15
   0   2 -24 2971.84 118.815  15
  -2   0 -24 2858.81 105.025  10
   2   0 -24 2888.24 106.912   9
   0   2 -24 2767.20 106.360  14
   0  -2 -24 2737.98 109.577  14
   2   0 -24 2694.80 97.2076  14
  -2   0 -24 2688.55 113.110  14
  -2   0 -24 2752.31 72.7501  12
   2   0 -24 2736.91 96.8062  12
   0   2 -24 2618.64 92.2592  12
   0   2 -24 2897.95 111.660  11
   0  -2 -24 3057.81 112.276  10
  -2   0 -24 2798.24 110.042  11
   2   0 -24 2629.29 99.7737  11
   0   2 -24 2782.48 94.6250  10
   2   0 -24 2821.06 103.616  10
  -2   0 -22 194.639 38.4079   5
   2   0 -22 186.257 29.4954   7
  -2   0 -22 182.247 28.1109   2
   2   0 -22 227.888 43.9457   4
   0  -2 -22 227.405 29.4944   4
   2   0 -22 232.294 39.1292   2
   0   2 -22 179.647 32.0610  19
  -2   0 -22 218.213 31.7051  19
   0  -2 -22 196.556 29.4744  19
   0   2 -22 218.547 30.9395  20
  -2   0 -22 199.745 30.2857  20
   0  -2 -22 188.007 28.9640  20
   2   0 -22 210.889 31.0508  19
   2   0 -22 222.449 33.4849  16
  -2   0 -22 188.490 27.3029  15
   0   2 -22 211.797 32.4936  16
   0   2 -22 227.023 31.7241  15
   0   2 -22 185.961 37.7114  17
  -2   0 -22 249.786 28.1388  10
   2   0 -22 179.254 32.1838   9
   0   2 -22 183.469 22.4553  10
  -2   0 -22 183.189 34.2104  14
   0   2 -22 158.373 26.8433  14
   0  -2 -22 224.146 36.6694  14
   2   0 -22 190.723 30.0160  15
   2   0 -22 170.407 12.1401  13
   2   0 -22 166.069 23.9492  14
   0   2 -22 193.241 13.2218  13
   2   0 -22 176.387 23.3149  12
  -2   0 -22 191.775 13.3241  12
   0   2 -22 201.037 22.9235  12
   0   2 -22 234.605 31.0109  11
   0  -2 -22 192.614 28.9846  10
   2   0 -22 184.809 25.0810  11
   2   0 -22 172.459 24.7593  10
  -2   0 -20 2484.96 118.257   5
   2   0 -20 2549.94 98.4207   7
   2   0 -20 2547.72 123.884   2
   0  -2 -20 2675.77 95.6192   4
  -2   0 -20 2432.83 96.3589   2
   2   0 -20 2672.51 120.419   4
   0  -2 -20 2534.12 97.1548  20
   0  -2 -20 2438.79 96.2912  19
   0   2 -20 2455.61 102.235  19
   2   0 -20 2623.59 100.339  19
  -2   0 -20 2630.67 101.432  20
   0   2 -20 2621.93 104.879  20
   0   2 -20 2546.72 102.808  16
   2   0 -20 2633.68 103.162  16
  -2   0 -20 2593.19 96.2130  15
   2   0 -20 2398.97 101.847  15
   0   2 -20 2577.69 100.900  15
   0   2 -20 2573.68 99.5129  17
   2   0 -20 2394.27 91.5604   9
  -2   0 -20 2502.09 91.6339  10
  -2   0 -20 2623.62 103.049  14
   2   0 -20 2368.23 83.4080  14
   2   0 -20 2396.28 64.9628  13
   0  -2 -20 2541.20 97.4779  14
   0   2 -20 2463.48 92.4522  14
   2   0 -20 2459.47 86.4756  12
   0   2 -20 2485.53 83.2707  12
   0   2 -20 2409.45 65.2669  13
  -2   0 -20 2412.47 63.0356  12
   0   2 -20 2437.67 81.2431  10
   2   0 -20 2457.31 87.6327  11
   0   2 -20 2516.00 97.0783  11
   2   0 -20 2579.05 91.5708  10
   0  -2 -20 2641.44 97.3214  10
   2   0 -18 236.667 29.5164   7
  -2   0 -18 296.214 40.5701   5
   0  -2 -18 231.092 27.7540   4
   2   0 -18 342.131 46.6606   4
   2   0 -18 262.906 38.4272   2
   2   0 -18 286.024 31.0003  19
  -2   0 -18 290.288 32.6815  20
   0   2 -18 250.189 32.3997  20
   0  -2 -18 249.310 28.6380  19
   0  -2 -18 267.629 31.0568  20
   0   2 -18 274.719 32.9494  19
  -2   0 -18 335.729 31.3484  15
   0   2 -18 309.575 38.0653  17
   0   2 -18 291.768 31.9397  15
   0   2 -18 224.531 30.3865  16
   2   0 -18 273.688 32.3666  16
  -2   0 -18 241.213 27.2796  10
   2   0 -18 224.452 29.7206   9
   0   2 -18 233.289 22.1451  10
   0   2 -18 220.435 28.1687  14
  -2   0 -18 258.836 34.5530  14
   2   0 -18 334.551 28.4521  14
   2   0 -18 231.687 15.7169  13
   2   0 -18 225.433 30.9219  15
   0  -2 -18 285.381 36.6310  14
   2   0 -18 228.918 25.6424  12
   0   2 -18 227.536 22.8577  12
   0   2 -18 217.616 15.5955  13
   2   0 -18 271.380 25.7461  11
   0   2 -18 245.475 27.5222  11
   0  -2 -18 233.367 28.3807  10
   2   0 -18 261.407 26.9894  10
   2   0 -16 24352.7 553.497   7
  -2   0 -16 24133.7 578.464   5
   2   0 -16 25019.0 588.391   4
   0  -2 -16 21938.4 541.134   4
   0   2 -16 24941.8 562.187  19
   0  -2 -16 23510.4 550.053  20
   2   0 -16 24754.7 553.893  19
   0   2 -16 24980.0 561.003  20
  -2   0 -16 24040.8 555.691  20
   2   0 -16 25240.0 559.555  16
  -2   0 -16 25068.1 550.407  15
   2   0 -16 24290.9 559.778  15
   0   2 -16 25297.2 560.443  15
   0   2 -16 24395.7 559.269  16
   0   2 -16 24165.0 550.516  17
  -2   0 -16 24521.4 546.007  10
   2   0 -16 24630.9 545.438   9
   0   2 -16 24495.3 546.665  14
   2   0 -16 24191.1 532.947  14
   0  -2 -16 24412.0 551.014  14
  -2   0 -16 24579.4 556.782  14
   2   0 -16 24224.5 520.708  13
   0   2 -16 24175.9 537.365  12
   2   0 -16 24728.4 542.814  12
   0   2 -16 23767.1 520.129  13
   2   0 -16 24484.3 544.495  10
   2   0 -16 23519.3 538.306  11
   0   2 -16 23433.1 530.122  10
   0  -2 -16 24674.1 553.042  10
   0   2 -16 24553.8 552.721  11
  -2   0 -14 6856.55 201.374   5
   2   0 -14 6731.67 183.802   7
   2   0 -14 7314.20 213.261   4
   0  -2 -14 6414.13 173.980   4
   0   2 -14 6823.31 189.907  19
   0   2 -14 6906.41 189.624  20
   2   0 -14 6939.30 183.568  19
   0  -2 -14 7080.52 182.060  20
  -2   0 -14 6916.26 186.148  20
   0   2 -14 6886.97 188.188  16
   0   2 -14 7237.48 190.063  15
   2   0 -14 7031.48 187.671  16
  -2   0 -14 6841.01 180.237  15
   2   0 -14 6921.62 188.981  15
   2   0 -14 6995.39 179.177   9
   0   2 -14 7098.83 186.715   8
  -2   0 -14 7153.09 179.872  10
   0  -2 -14 6851.80 182.981  14
  -2   0 -14 7049.88 188.620  14
   2   0 -14 6822.83 166.925  14
   2   0 -14 6915.51 160.727  13
   0   2 -14 6883.83 172.578  12
   2   0 -14 6911.37 177.119  12
   0   2 -14 6863.30 159.918  13
   2   0 -14 7054.12 178.482  10
   0   2 -14 6790.74 165.226  10
   2   0 -14 6801.00 172.144  11
  -2   0 -12 1032.78 56.6027   5
   2   0 -12 997.851 48.3594   7
   0  -2 -12 1005.33 42.2118   4
   2   0 -12 1086.28 66.4335   4
   0   2 -12 963.859 50.8012  19
  -2   0 -12 992.297 48.7894  20
   2   0 -12 996.831 48.2999  19
   0   2 -12 932.825 50.2462  20
   0   2 -12 965.930 49.9141  15
   2   0 -12 989.435 49.8529  16
  -2   0 -12 978.289 45.3102  15
   0   2 -12 929.555 50.0889  16
   2   0 -12 1041.11 47.7665   9
  -2   0 -12 976.533 44.3875  10
   0   2 -12 911.747 47.7901   8
   2   0 -12 988.353 36.7597  14
  -2   0 -12 942.692 50.6933  14
   0  -2 -12 994.859 49.6797  14
   2   0 -12 978.537 35.9211  13
   0   2 -12 939.433 41.3929  12
   2   0 -12 1003.50 45.6878  12
   0   2 -12 953.306 34.8383  13
   2   0 -12 971.437 40.2368  11
   0   2 -12 1013.09 35.6474  10
   2   0 -12 1001.11 44.9965  10
  -2   0 -10 25.3891 18.8235   5
   0   2 -10 21.3973 14.2012   8
   0   2 -10 22.2964 16.4674   7
   2   0 -10 54.7723 17.0485   7
   2   0 -10 30.8397 28.2645   4
   2   0 -10 50.1011 16.3584  19
   0   2 -10 12.2319 15.5668  19
   0   2 -10 20.4478 15.0572  20
   0   2 -10 46.7140 17.2661  15
  -2   0 -10 24.2088 13.5722  15
   0   2 -10 39.6815 15.2859  16
   2   0 -10 49.9370 16.1686  16
  -2   0 -10 46.3473 16.0352  10
   2   0 -10 56.1550 19.1646   9
   0   2 -10 30.1948 8.65936  10
  -2   0 -10 57.9256 25.1372  14
   0  -2 -10 71.5324 23.9802  14
   2   0 -10 50.2277 12.1064  13
   2   0 -10 37.7213 10.4823  14
   0   2 -10 31.7374 13.4519  12
   2   0 -10 95.9792 18.5543  12
   0   2 -10 35.7308 12.5709  13
   2   0 -10 43.4011 11.9976  11
  -2   0  -8 4872.91 135.961   5
   0   2  -8 4888.17 132.507   7
   2   0  -8 5084.54 130.784   1
   0   2  -8 4905.66 132.514  20
   2   0  -8 4620.27 127.127  19
   0   2  -8 5068.39 134.228  19
   0   2  -8 5178.75 134.489  15
   0   2  -8 4785.13 130.221  16
  -2   0  -8 5379.92 125.211  15
   2   0  -8 4877.79 129.148  16
   2   0  -8 5080.78 127.400   9
   0   2  -8 4875.88 130.795   8
   0  -2  -8 5067.33 131.428  14
   2   0  -8 5139.07 121.345  13
  -2   0  -8 5335.00 135.414  14
   0   2  -8 4969.87 120.466  13
   0   2  -8 4861.04 126.648  12
   2   0  -8 4766.20 119.037  11
   0   2  -6 1834.63 60.7991   8
   0   2  -6 1811.26 61.7751   7
  -2   0  -6 1970.90 62.8676   5
   0   2  -6 2012.22 67.2932   3
   2   0  -6 2013.57 62.3271   1
   0   2  -6 1942.50 62.3639  20
   0   2  -6 1880.83 63.3743  19
   0   2  -6 1991.29 61.6422  16
  -2   0  -6 2075.68 55.3461  15
   2   0  -6 1952.07 60.4004  16
   2   0  -6 1986.06 60.4375   9
   0  -2  -6 1946.74 62.8605  14
  -2   0  -6 2179.08 66.1776  14
   0  -2  -6 1913.07 55.9757  13
   0   2  -6 1870.97 56.1671  13
   2   0  -6 1888.66 52.0105  11
   0   2  -4 42.7312 10.8093   3
   0   2  -4 56.3547 12.1233  20
   0   2  -4 62.3738 13.1507  19
   0   2  -4 66.4921 13.2174  13
  -2   0  -4 72.9433 10.0839  12
   0  -2   4 70.2121 12.5441   3
  -2   0   4 78.5295 13.6911   6
   2   0   6 2002.16 70.6500   6
   0  -2   6 2017.01 79.7800   5
   2   0   6 2013.27 62.7977   5
  -2   0   6 2051.98 70.1990   6
   2   0   6 1974.25 77.7001   3
  -2   0   6 1968.57 79.0420   4
  -2   0   6 1884.43 61.0640   1
   0  -2   6 1848.34 61.9557  18
   0   2   6 1828.08 54.3442  20
  -2   0   6 1875.12 59.4728  19
   2   0   6 1931.14 63.1994  17
   2   0   6 2042.43 53.7162   8
   2   0   6 1905.92 60.4006  10
   0   2   6 1910.56 55.9296  13
  -2   0   6 2006.10 63.0461  12
   0   2   6 1990.10 64.4126  10
   0  -2   6 2009.74 63.1080  11
  -2   0   6 1981.70 52.4507  11
   2   0   8 5232.90 138.513   5
   2   0   8 5035.98 148.236   6
   0  -2   8 4982.07 157.108   5
  -2   0   8 5414.31 149.899   6
  -2   0   8 5123.69 153.275   4
   2   0   8 4956.15 153.716   3
   0   2   8 4836.65 126.015  20
  -2   0   8 5031.19 129.697  19
   2   0   8 4885.88 132.612  17
   2   0   8 5268.34 126.545  15
   2   0   8 5059.31 130.064  10
   2   0   8 5096.05 123.972   8
   2   0   8 5122.64 122.966  13
   0   2   8 5109.44 121.952  13
  -2   0   8 4833.54 130.265  12
  -2   0   8 5041.89 120.834  11
   0   2   8 5071.47 134.956  10
   0  -2   8 5002.91 133.920  11
   0  -2  10 76.3446 35.6938   5
   2   0  10 46.1147 27.4612   6
  -2   0  10 54.0989 29.5074   6
  -2   0  10 61.4191 24.2031   4
   0   2  10 54.7621 17.5245  20
  -2   0  10 50.2463 20.2075  19
   2   0  10 40.8139 15.0030  17
   2   0  10 53.3941 16.6475  15
   2   0  10 57.7045 16.4394   8
   2   0  10 27.6022 19.9465  10
  -2   0  10 54.2624 10.9929  14
   2   0  10 43.5224 12.3991  13
   0   2  10 55.8511 14.5305  13
  -2   0  10 56.9630 21.3286  12
   0  -2  10 52.7440 19.3942  12
   0  -2  10 36.3731 21.6329  11
   0  -2  10 56.9532 11.3819  10
   0   2  10 67.6556 26.6722  10
  -2   0  10 25.2142 14.1523  11
   0   2  12 1024.11 40.0383   4
   2   0  12 968.844 65.9417   6
  -2   0  12 996.574 61.6355   4
  -2   0  12 1078.14 68.3787   6
   0  -2  12 985.088 69.1376   6
   0  -2  12 1047.78 64.0411   2
   2   0  12 1070.74 43.2985   2
  -2   0  12 1024.65 49.7211  19
   0   2  12 1032.64 47.7909  20
   2   0  12 968.886 49.1032  17
   2   0  12 1011.57 46.7140  15
   2   0  12 1030.82 45.6720   8
  -2   0  12 1011.00 36.8249  14
   0   2  12 1033.40 47.4548  14
   2   0  12 991.828 36.3558  13
   0   2  12 966.462 35.3850  13
   0  -2  12 985.421 44.7310  12
  -2   0  12 982.537 46.7365  12
   0  -2  12 1001.46 37.2244  10
   0   2  12 1023.68 52.6077  10
  -2   0  12 960.259 41.4792  11
   0  -2  12 1060.11 53.0041  11
   2   0  12 916.351 46.9381  10
  -2   0  14 7530.34 219.807   6
   2   0  14 7027.48 219.228   6
  -2   0  14 6833.94 207.270   4
   0  -2  14 6878.34 219.776   6
   0  -2  14 7155.04 211.406   2
   0   2  14 7030.50 183.395  20
  -2   0  14 7089.06 184.122  19
   2   0  14 6890.05 181.281  15
   2   0  14 6682.03 186.076  17
   2   0  14 6659.75 178.850   8
   0   2  14 6996.04 182.441  14
  -2   0  14 7010.62 167.006  14
   2   0  14 6887.75 160.994  13
  -2   0  14 6730.99 177.301  12
   0   2  14 7009.96 164.034  12
   0  -2  14 6982.07 174.628  12
   0   2  14 6814.95 160.329  13
   0  -2  14 7012.65 186.573  11
   2   0  14 6902.71 180.518  10
   0   2  14 6949.99 187.747  10
  -2   0  14 6903.14 173.176  11
   0  -2  14 6794.60 166.510  10
   0  -2  16 24509.0 599.493   6
   0   2  16 22661.3 546.692   7
   2   0  16 24729.4 596.282   6
  -2   0  16 25140.1 596.982   6
  -2   0  16 24162.5 551.629   7
   0  -2  16 24933.2 585.627   2
  -2   0  16 24218.2 551.462  19
   0   2  16 24970.3 550.572  20
   2   0  16 24433.5 548.373  15
   2   0  16 24693.0 554.186  17
   2   0  16 23831.8 544.868   8
   0   2  16 24325.9 547.572  14
  -2   0  16 23950.2 530.901  14
   2   0  16 23560.0 518.983  13
   0   2  16 24038.6 518.299  13
  -2   0  16 24101.2 540.249  12
   0   2  16 24702.2 524.843  12
   0  -2  16 23940.4 536.533  12
   0   2  16 24137.2 553.210  10
  -2   0  16 24169.8 538.143  11
   0  -2  16 24328.5 551.498  11
   0  -2  16 23799.6 530.491  10
   2   0  16 24690.9 545.905  10
   2   0  18 303.846 63.5047   6
   0  -2  18 300.331 54.8861   6
  -2   0  18 212.054 33.0139   7
   0   2  18 225.446 48.6367   6
  -2   0  18 320.539 55.8297   6
   0   2  18 225.101 31.2756   7
   0  -2  18 205.100 39.5502   2
  -2   0  18 195.072 30.7998  19
   0   2  18 196.269 32.7489  20
   2   0  18 202.434 32.8411  17
   2   0  18 353.689 40.3384   8
   2   0  18 317.258 34.1077  14
  -2   0  18 235.181 22.5969  14
   0   2  18 277.519 30.4665  14
   2   0  18 243.770 16.2432  13
   2   0  18 272.465 32.9915  15
  -2   0  18 232.026 28.3488  12
   0   2  18 218.276 19.9867  12
   0   2  18 244.650 16.8391  13
   0  -2  18 367.483 32.2886  12
   0  -2  18 218.285 23.8592  10
   2   0  18 221.463 31.3438  10
   0   2  18 224.616 35.3696  10
   0  -2  18 212.894 35.9017  11
  -2   0  20 2463.87 99.9502   7
   0  -2  20 2511.64 132.816   6
   0   2  20 2465.89 96.8565   7
  -2   0  20 2393.66 127.223   6
   0   2  20 2725.28 138.439   6
   2   0  20 2404.03 128.171   6
   0   2  20 2593.57 99.2128  20
  -2   0  20 2351.79 98.6657  19
   2   0  20 2480.93 96.3040   8
   0  -2  20 2177.47 113.941   2
  -2   0  20 2450.08 83.6574  14
   0   2  20 2429.62 92.9389  14
   2   0  20 2421.59 65.1786  13
   2   0  20 2533.54 98.2236  14
   0   2  20 2576.03 74.6378  12
  -2   0  20 2491.04 87.3984  12
   0  -2  20 2587.08 85.5741  12
   0   2  20 2408.37 65.0240  13
   0  -2  20 2284.85 99.0146  11
   0   2  20 2493.85 99.6353  10
   2   0  20 2458.63 94.7343  10
   0  -2  20 2378.88 82.7242  10
   2   0  22 194.510 53.0774   6
   0  -2  22 152.788 52.6497   6
  -2   0  22 237.139 48.3634   6
   0  -2  22 212.455 36.9670   8
   0   2  22 158.890 29.6517   7
   0   2  22 218.457 54.4268   6
   0   2  22 216.673 35.1889  20
  -2   0  22 205.909 36.2869  19
   2   0  22 225.315 34.4653   8
   0  -2  22 206.562 41.6805   2
   0   2  22 181.478 13.3085  13
   2   0  22 234.760 31.4194  14
   0   2  22 177.308 26.4142  14
  -2   0  22 194.602 23.0109  14
   2   0  22 186.699 13.2897  13
   0   2  22 177.746 19.0835  12
   0  -2  22 188.740 26.2215  12
  -2   0  22 165.340 25.1552  12
   2   0  22 167.317 30.7488  10
   0  -2  22 174.904 24.7943  10
   0   2  22 152.970 33.0399  10
   0  -2  24 2876.96 153.048   6
  -2   0  24 2421.31 151.339   6
   2   0  24 2813.69 152.248   6
   0   2  24 2739.08 153.233   6
   2   0  24 2752.03 109.383   8
   0  -2  24 2806.25 115.509   8
   0   2  24 2875.30 114.497  20
  -2   0  24 2727.05 121.133  20
  -2   0  24 2939.83 116.652  19
   0   2  24 2750.62 105.746  14
  -2   0  24 2722.09 96.0349  14
   0  -2  24 2770.36 95.3985  12
   0   2  24 2684.79 82.9158  12
  -2   0  24 2723.17 97.7715  12
   2   0  24 2686.19 106.000  10
   0   2  24 2748.30 113.319  10
   0  -2  24 2806.11 97.2703  10
   0   2  26 2758.82 156.572   6
   0  -2  26 2746.51 160.422   6
  -2   0  26 2689.42 151.524   6
   2   0  26 2520.97 156.188   6
   0   2  26 2686.95 117.105  20
  -2   0  26 2632.66 117.514  19
  -2   0  26 2823.31 124.694  20
   2   0  26 2742.59 115.027   8
   0  -2  26 2975.91 122.387   8
  -2   0  26 2760.79 98.9975  14
  -2   0  26 2537.04 97.1332  12
   0   2  26 2723.59 84.2203  12
   0  -2  26 2811.07 97.1540  12
   0   2  26 2638.81 114.010  10
   2   0  26 2698.60 108.898  10
   0  -2  26 2631.08 98.4366  10
   0  -2  28 10080.2 340.745   6
   0   2  28 10048.3 338.758   6
   0  -2  28 10182.4 284.466   7
  -2   0  28 9740.95 334.665   6
   2   0  28 9182.08 329.907   6
   2   0  28 10340.1 283.800   7
   0  -2  28 10329.5 287.917  20
  -2   0  28 10255.8 286.247  20
   0   2  28 9819.60 276.328  20
   2   0  28 8496.15 273.404  16
  -2   0  28 10204.2 285.236  16
   0   2  28 10221.3 286.552  16
   0  -2  28 9793.88 275.819   8
   2   0  28 10096.1 270.860   8
   0  -2  28 10147.1 283.419  15
  -2   0  28 9758.55 250.442  14
  -2   0  28 9505.70 246.562  12
   0  -2  28 9710.45 242.341  12
   0   2  28 9497.31 226.191  12
   0   2  28 9867.87 273.346  10
   0  -2  28 9715.32 251.115  10
   2   0  28 9408.66 261.770  10
   0   2  30 140.700 60.2033   6
   2   0  30 70.9626 39.1061   7
   2   0  30 158.054 70.7307   6
   0  -2  30 133.342 43.3258   7
   0  -2  30 200.128 59.2862   6
  -2   0  30 239.463 49.0187   7
   0  -2  30 200.370 46.0327   8
  -2   0  30 81.0885 52.2660   6
   0   2  30 125.533 34.2552   7
   0  -2  30 90.1295 41.2873  20
   0   2  30 153.308 41.3798  20
  -2   0  30 83.0981 38.1173  20
  -2   0  30 193.349 49.1266  16
   0  -2  30 171.631 47.8604  16
   2   0  30 87.3061 35.4086  16
   0   2  30 139.970 43.7845  16
   2   0  30 107.349 36.7999   8
   0  -2  30 122.958 25.8727  12
  -2   0  30 81.3701 22.1131  12
   0   2  30 80.2053 17.1833  12
   0   2  30 87.5188 37.2919  10
   2   0  30 131.072 34.0068  10
   0  -2  30 91.8455 28.8950  10
   2   0  32 7665.40 307.928   6
   0   2  32 7613.92 238.036   7
   0  -2  32 7847.18 250.890   7
  -2   0  32 7564.07 304.855   6
   0   2  32 7648.97 308.041   6
   2   0  32 7789.17 249.118   7
   0  -2  32 7712.09 305.830   6
  -2   0  32 7632.60 241.778   7
   0  -2  32 7973.15 256.664  20
   0   2  32 7485.07 243.486  20
  -2   0  32 7791.90 252.098  20
   0  -2  32 7669.55 250.974  16
  -2   0  32 7697.03 250.381  16
   0   2  32 7690.81 254.537  16
   2   0  32 7555.16 254.258  16
   0  -2  32 8000.12 249.301   8
   2   0  32 7046.29 232.898   8
   0   2  32 6579.81 222.280  14
   0   2  32 7328.91 190.288  12
  -2   0  32 7374.64 209.924  12
   0  -2  32 7568.81 205.983  12
   0  -2  32 7333.74 216.892  10
   2   0  32 7644.86 231.808  10
   0   2  32 7457.27 236.995  10
   0  -2  34 701.564 71.5561   7
   0  -2  34 645.686 65.7758   8
   0   2  34 605.717 61.4935   7
   2   0  34 502.048 62.3365   7
   2   0  34 673.582 95.8987   6
   0  -2  34 610.080 94.1626   6
  -2   0  34 474.510 78.5768   6
  -2   0  34 540.554 62.0064   7
   0   2  34 610.199 94.5629   6
  -2   0  34 523.110 64.2399  20
   0   2  34 665.144 65.9989  20
   0  -2  34 613.495 68.3148  20
   0   2  34 503.810 63.3547  16
  -2   0  34 582.270 66.0815  16
   2   0  34 612.889 67.7346  16
   0  -2  34 617.898 68.9104  16
   2   0  34 531.314 57.4349   8
   0   2  34 565.112 51.9554  14
  -2   0  34 517.779 42.9793  12
   0  -2  34 583.902 43.3405  12
   0   2  34 528.954 34.0281  12
   2   0  34 546.883 55.3445  10
   0   2  34 500.406 56.6448  10
   0  -2  34 572.247 49.4847  10
   0  -2  36 1465.45 101.470   7
  -2   0  36 1523.57 96.8647   7
   0  -2  36 1315.29 127.457   6
   2   0  36 1405.15 97.2009   7
  -2   0  36 1474.83 132.440   6
   0   2  36 1306.28 126.816   6
   2   0  36 1372.77 130.023   6
   0   2  36 1365.35 91.9662   7
  -2   0  36 1564.56 104.727  20
   0  -2  36 1398.32 101.131  20
   0   2  36 1383.06 95.5154  20
   0   2  36 1516.66 104.361  16
  -2   0  36 1384.90 98.0096  16
   0  -2  36 1671.60 108.384  16
   2   0  36 1404.95 101.839  16
   0  -2  36 1323.04 94.4918   8
   2   0  36 1387.42 92.5467   8
  -2   0  36 1413.47 97.4993   8
   0   2  36 1483.93 88.8154  14
  -2   0  36 1424.44 73.3126  12
   0   2  36 1364.56 58.2854  12
   0  -2  36 1252.27 75.5408  10
   2   0  36 1385.86 87.8745  10
   0   2  36 1380.23 90.8212  10
   2   0  38 1.85068 36.3146   7
   0  -2  38-3.20015 40.0577   7
   0  -2  38 65.1741 58.3226   6
  -2   0  38 13.6378 57.4848   6
   0   2  38-79.2504 67.9569   6
   0  -2  38 1.44528 39.5064   8
   2   0  38 2.30874 55.1510   6
  -2   0  38 29.7656 37.6302   7
   2   0  38 19.0130 32.5764   8
   0   2  38 7.13854 31.5803   7
   0  -2  38-16.7425 37.2464  16
   0   2  38-0.09440 36.4120  16
   2   0  38 17.7220 39.3719  16
  -2   0  38 56.1550 42.7460  16
   0   2  38-12.9722 35.5616  20
   0  -2  38 60.9933 43.1781  20
  -2   0  38 43.5000 38.6181  20
  -2   0  38-24.1458 41.1563   8
   0   2  38 12.4250 13.2080  12
  -2   0  38 18.4034 19.3002  12
   0  -2  38 17.2061 26.6171  10
   0   2  38 11.8795 34.8411  10
   2   0  38 29.9052 32.0613  10
  -2   0  40 2596.64 185.011   6
   0   2  40 2637.51 135.491   7
   0  -2  40 2625.36 191.979   6
   0  -2  40 2536.18 142.458   7
   0   2  40 2667.61 196.012   6
   2   0  40 2689.24 189.077   6
  -2   0  40 2861.20 143.251   7
   2   0  40 2723.44 142.008   7
   2   0  40 2594.40 145.616  16
  -2   0  40 2651.51 146.041  16
   0  -2  40 2522.46 143.708  16
   0   2  40 2752.61 149.156  16
  -2   0  40 2788.07 147.536  20
   0   2  40 2684.36 141.429  20
   0  -2  40 2584.88 145.994  20
  -2   0  40 2804.04 145.934   8
   0  -2  40 2691.51 140.934   8
   2   0  40 2616.26 136.088   8
  -2   0  40 2665.72 108.318  12
   0   2  40 2701.98 90.0678  12
   0  -2  40 2646.57 119.465  10
   0   2  40 2643.04 133.693  10
   2   0  40 2624.88 129.431  10
   0  -2  42 67.8494 42.5242   8
   2   0  42 56.2040 40.5503   8
  -2   0  42 20.1159 47.3274   6
   0   2  42-17.3982 58.8417   6
   2   0  42 37.3452 56.8976   6
   0  -2  42 94.9723 53.9855   6
   0   2  42 23.9544 37.4966   7
   2   0  42 46.9586 44.1463   7
   0  -2  42 39.2306 39.6689   7
  -2   0  42 25.3021 37.4059   7
   2   0  42 131.997 52.4364  16
   0  -2  42 96.1461 49.0960  16
  -2   0  42 26.6258 37.0372  16
   0   2  42-1.38287 38.6195  16
   0   2  42 32.1686 36.0041  20
  -2   0  42-12.5903 38.8976  20
  -2   0  42-8.21032 41.2275   8
  -2   0  42-14.1974 21.2085  12
   0   2  42 31.4935 15.0910  12
   2   0  42 8.64400 30.3862  10
   0   2  42 18.5877 34.7001  10
   0  -2  42-21.0244 29.1817  10
   2   0  44 144.148 46.9112   8
   0  -2  44 174.574 51.8209   8
   0  -2  44 190.531 73.0975   6
   0   2  44 162.281 45.8258   7
   0  -2  44 156.598 51.1381   7
   2   0  44 170.262 52.9592   7
   2   0  44 211.637 67.2974   6
  -2   0  44 160.762 46.4293   7
  -2   0  44 224.754 79.2335   6
   0   2  44 85.2378 51.8973   6
  -2   0  44 122.260 45.9133  16
   2   0  44 124.180 44.3322  16
   0  -2  44 139.817 51.3441  16
   0   2  44 255.568 63.6284  16
  -2   0  44 158.411 51.3633  20
   0   2  44 151.438 49.2977  20
  -2   0  44 160.720 49.2176   8
   0   2  44 161.895 20.6057  12
  -2   0  44 169.412 30.7805  12
   0   2  44 127.993 42.3794  10
   2   0  44 157.144 45.3645  10
   0  -2  44 150.233 37.5395  10
   0  -2  46 1210.22 105.744   7
  -2   0  46 1126.37 98.1304   7
   0   2  46 1090.54 94.1232   7
   0   2  46 1321.18 149.025   6
   2   0  46 1094.48 99.9647   7
   0  -2  46 1098.82 140.411   6
  -2   0  46 1160.91 140.175   6
   2   0  46 1126.19 130.677   6
   2   0  46 1145.25 105.754  16
  -2   0  46 1114.92 102.380  16
   0   2  46 1299.94 111.395  16
   0  -2  46 1092.45 104.401  16
  -2   0  46 949.221 94.4212  20
  -2   0  46 1171.46 100.427   8
   0  -2  46 1258.03 104.713   8
   0   2  46 1202.46 104.538   8
   2   0  46 1170.03 97.6617   8
  -2   0  46 1241.90 70.6485  12
   0   2  46 1186.84 51.8075  12
   0  -2  46 1128.73 82.6395  10
   0   2  46 1248.23 96.7636  10
   2   0  46 1016.57 86.2804  10
   2   0  48 1054.02 100.161   7
   0  -2  48 1261.47 108.606   7
   0  -2  48 1441.58 157.783   6
  -2   0  48 1256.61 143.850   6
   2   0  48 1208.73 143.672   6
   0   2  48 1328.96 150.665   6
  -2   0  48 1258.88 105.946   7
   0   2  48 1270.83 102.350   7
   0   2  48 1317.49 114.083  16
   0  -2  48 1342.01 118.152  16
  -2   0  48 1304.22 110.741  16
   2   0  48 1368.37 116.347  16
  -2   0  48 1309.22 112.528  20
   0  -2  48 1300.37 108.233   8
   0   2  48 1211.35 103.887   8
  -2   0  48 1122.51 105.617   8
   2   0  48 1440.58 108.427   8
  -2   0  48 1227.56 71.7386  12
   2   0  48 1245.15 95.9514  10
   0   2  48 1189.68 97.2400  10
  -2   0  50 113.407 63.9502   6
   2   0  50 224.114 56.4596   8
   2   0  50 205.339 80.3318   6
   0  -2  50 124.814 50.1140   8
  -2   0  50 86.9799 42.8897   7
   0  -2  50 122.485 48.0714   7
   0   2  50 149.164 51.5452   7
   0   2  50 143.738 74.2335   6
  -2   0  50 108.114 46.6489   8
   0  -2  50 337.351 95.2588   6
   2   0  50 144.856 49.5313   7
   2   0  50 139.326 55.6288  16
   0  -2  50 179.834 58.1195  16
  -2   0  50 132.793 50.4796  16
   0   2  50 108.818 44.1164  16
  -2   0  50 28.3297 43.0622  20
   0   2  50 148.318 50.3115   8
  -2   0  50 162.442 28.9281  12
   2   0  50 168.982 43.6377  10
   0   2  50 204.447 49.8191  10
   2   0  52 1658.40 130.637   7
   0  -2  52 1749.62 178.434   6
   0  -2  52 1780.16 129.207   8
   2   0  52 1775.54 182.103   6
  -2   0  52 1690.28 179.337   6
   0  -2  52 1834.08 135.788   7
   0   2  52 1833.16 187.276   6
   0   2  52 1629.54 122.355   7
   2   0  52 1789.42 137.504  16
  -2   0  52 1640.81 131.878  16
   0   2  52 1793.09 138.777  16
   0  -2  52 1837.36 141.392  16
  -2   0  52 1679.84 131.077  20
   2   0  52 1621.23 122.024   8
   0   2  52 1691.20 129.321   8
  -2   0  52 1715.84 133.174   8
  -2   0  52 1769.22 86.2869  12
   2   0  52 1739.19 117.585  10
  -2   0  54 6.73195 44.3190  20
   0   2  54 110.208 48.5657   8
   0  -2  54 58.9376 57.7541  16
   2   0  54 122.378 59.8288  16
  -2   0  54 91.4221 49.5786  16
   0   2  54-26.3577 40.5021  16
   2   0  54 28.5181 35.4167  10
   0   2  54 56.1578 41.2564   7
   0  -2  54-15.6241 40.7257   8
   2   0  54 33.8626 43.8225   7
  -2   0  54 74.2614 69.2313   6
   2   0  54 40.8012 42.4670   8
   2   0  54 33.5473 59.4667   6
  -2   0  54 2.06117 45.9917   8
   0  -2  54 101.516 69.7576   6
   0   2  54-61.2495 65.6481   6
   0  -2  54 55.6964 49.7385   7
  -2   0  56 251.186 64.6228  16
   2   0  56 463.375 81.1008  16
   0   2  56 388.494 78.3993  16
   0  -2  56 291.015 73.2444  16
   2   0  56 338.904 59.9072  10
   2   0  56 361.806 72.6264   7
  -2   0  56 327.539 69.3949   8
   0  -2  56 213.380 57.4043   7
   0  -2  56 396.577 72.7823   8
   0   2  56 373.947 100.805   6
   0   2  56 516.510 78.3600   8
   2   0  56 317.630 88.7663   6
  -2   0  56 392.110 99.0082   6
   0   2  56 299.631 61.8330   7
   0  -2  56 496.956 115.799   6
   2   0  56 430.740 73.4637   8
   0  -2  58-9.22345 48.8156  16
   2   0  58 65.8131 47.4518  16
  -2   0  58 20.8867 46.5112  16
   0   2  58 87.6976 51.1265  16
   2   0  58 119.092 45.0719  10
   0   2  58 137.166 49.4409   7
   0  -2  58 15.1216 42.1301   7
   0  -2  58 14.6036 43.2840   8
   2   0  58 72.0895 70.0248   6
   0   2  58 32.5999 63.5572   6
  -2   0  58 150.174 74.5512   6
   2   0  58 131.709 58.4073   7
   0   2  58 108.289 49.8911   8
   2   0  58 82.1397 47.1229   8
  -2   0  58 6.65895 46.7787   8
   0  -2  60 206.131 67.1764  16
  -2   0  60 316.165 73.0383  16
   2   0  60 330.474 76.8089  16
   0   2  60 238.319 69.7998  16
   2   0  60 226.464 52.0723  10
   2   0  60 262.233 63.0363   8
   0   2  60 141.757 84.3569   6
   0  -2  60 216.885 63.2152   8
  -2   0  60 231.287 59.5133   8
   0   2  60 236.842 60.8894   8
   0  -2  60 259.708 67.6895   7
   2   0  60 209.079 60.6779   7
  -2   0  60 313.227 99.2200   6
   0   2  60 194.867 56.4605   7
   2   0  60 149.002 80.5001   6
  -2   0  62 16.3297 64.2741   6
   2   0  62 166.810 77.5345   6
   0   2  62 35.7854 49.3466   8
   0   2  62-34.3495 63.7000   6
   2   0  62 15.2206 44.7517   8
   0  -2  62 113.022 57.2183   8
   0   2  62-11.8486 42.8242   7
  -2   0  62 64.3804 51.8934   8
   2   0  62 64.3496 51.4148   7
   0  -2  62 9.35590 46.7488   7
   2   0  62 47.1316 48.5852  16
   0   2  62 53.4346 44.6020  16
  -2   0  62-23.8561 49.0365  16
   0  -2  62 51.2196 48.4667  16
  -2   0  64 2237.32 228.541   6
   0   2  64 2405.32 165.982   7
   2   0  64 2241.68 230.503   6
   0  -2  64 2391.55 171.688   8
   0   2  64 2331.99 240.687   6
   2   0  64 2165.61 159.375   8
   2   0  64 2352.83 171.060   7
   2   0  64 2178.26 173.654  16
   0   2  64 2141.37 168.642  16
   0  -2  64 2357.52 178.711  16
  -2   0  64 2117.81 171.316  16
   0   2  64 2269.85 166.874   8
  -2   0  64 2336.67 172.716   8
   0  -2  66 185.059 64.0044  16
  -2   0  66 220.388 68.2230  16
   0   2  66 189.178 67.5265  16
   2   0  66 173.055 62.7603  16
   2   0  66 229.394 98.1445   6
   0  -2  66 139.289 51.6079   8
  -2   0  66 163.311 59.8900   8
   2   0  66 152.988 57.0062   8
   0   2  66-33.7863 66.2723   6
   0   2  66 166.965 60.7791   8
  -2   0  66 92.2946 88.0006   6
   2   0  66 65.8852 50.2252   7
   0  -2  68 120.918 53.8947   8
   0   2  68-17.0467 41.5784   8
   2   0  68 101.081 54.6996   7
   2   0  68 102.113 54.5429   8
  -1   2 -71 145.149 53.0151  18
   1   2 -69 60.1888 39.3768  18
  -1   2 -69 40.3421 39.9936  18
   2   1 -67 139.304 58.2342  17
   2  -1 -67 50.9771 45.3806  17
  -2   1 -67-87.1385 55.9502  17
  -1   2 -67 93.2245 54.0877  17
   1   2 -67 149.757 61.5439  17
  -2  -1 -67 66.0704 49.0051  17
  -1  -2 -67 139.976 47.0429   9
   1  -2 -67 131.177 47.6150   9
  -2  -1 -67 31.8343 39.2984  14
  -2   1 -67 86.2954 42.9646  14
  -1  -2 -67 93.1905 42.2077  14
   2   1 -67 11.3924 32.7053  18
   1   2 -67 95.6411 43.0789  18
   1   2 -67 163.645 74.2053   3
  -1  -2 -67-4.76927 73.1298   3
   1  -2 -67 196.526 90.7305   3
  -2  -1 -67 22.6435 71.4224   3
   2   1 -67 107.736 78.8893   3
  -2   1 -67 234.346 97.1679   3
  -1   2 -67-24.7081 64.8337   3
   2  -1 -67 0.72855 65.0014   3
   1   2 -65 15.0155 45.7718  17
   2   1 -65-22.9588 41.6803  17
  -1   2 -65 0.17448 41.0374  17
   2  -1 -65-2.19148 43.7936  17
  -2  -1 -65 27.9716 46.2003  17
   1  -2 -65 88.8085 52.9016  17
  -1  -2 -65 40.3805 48.9815  17
  -2   1 -65-31.2923 44.6168  17
   2  -1 -65 2.15096 29.2998   9
  -2  -1 -65-22.7885 32.5788   9
   1  -2 -65 88.4157 43.1821   9
  -1  -2 -65 55.4132 37.0109   9
  -2  -1 -65 3.65756 35.4485  14
  -2   1 -65-35.7166 37.0957  14
  -1  -2 -65 74.8561 45.4506  14
  -1   2 -65-26.4973 36.9458  14
   2   1 -65-14.1803 32.2097  18
   1   2 -65 15.8529 32.7632  18
   1  -2 -65 15.7785 62.2414   3
   1   2 -65-54.1585 70.1930   3
  -1   2 -65-45.4931 77.2741   3
  -2   1 -65 1.37189 67.5665   3
  -2  -1 -65-86.9299 87.1784   3
   2   1 -65 101.396 74.8732   3
  -1  -2 -65 202.969 90.0624   3
  -1   2 -63-23.0073 42.4668  17
  -1  -2 -63 117.827 54.8111  17
   2  -1 -63 30.3838 43.8482  17
  -2   1 -63 73.5577 51.7549  17
   1   2 -63 25.6844 40.7402  17
  -2  -1 -63 126.667 60.0970  17
   1  -2 -63 34.5009 47.9121  17
   2   1 -63-81.9945 56.1970  17
  -1  -2 -63 18.9652 31.0417   9
   1  -2 -63 25.1750 34.8427   9
   2  -1 -63 18.6715 31.1336   9
  -2  -1 -63 25.6677 30.6879   9
  -2   1 -63 71.0111 44.9839  14
  -1   2 -63-42.2589 36.9076  14
  -2  -1 -63 39.7329 42.9411  14
  -1  -2 -63 9.84641 34.9920  14
   1  -2 -63 55.9619 36.1280  14
   1   2 -63 72.7606 39.7074  18
   2   1 -63 122.603 83.4389   3
   1   2 -63-45.2477 70.0493   3
  -2   1 -63 37.9762 72.1883   3
  -2  -1 -63 36.3426 66.7677   3
  -1  -2 -63 8.03516 60.1035   3
  -1   2 -63 98.6821 75.6953   3
  -2  -1 -61 15.3136 34.6128  14
  -1  -2 -61-24.6099 38.5673  14
  -1   2 -61 51.6412 38.3973  14
   1   2 -61 5.85308 26.9685  14
   2  -1 -61 5.34213 26.5039  14
  -2   1 -61 76.7690 39.6865  14
   1  -2 -61 38.3686 36.1838  14
  -2   1 -61 18.9839 27.5507   9
  -1  -2 -61 52.2225 37.2001   9
   2  -1 -61 28.3128 30.3591   9
   2   1 -61 50.0734 30.0627   9
  -2  -1 -61-11.6526 29.9791   9
   1  -2 -61 60.6763 38.0027   9
   2  -1 -61 48.6381 51.8368  17
   1   2 -61 190.922 61.1573  17
  -2  -1 -61 23.7019 48.0824  17
  -2   1 -61 8.92460 44.8397  17
   1  -2 -61 12.9423 41.4169  17
  -1   2 -61 104.233 53.3084  17
   2   1 -61 21.7381 44.7730  17
  -1  -2 -61 95.9123 50.8945  17
  -1  -2 -61 114.705 85.7598   3
   1   2 -61 57.6169 65.5218   3
  -2   1 -61 42.1529 64.0811   3
  -2  -1 -61-94.1338 69.4648   3
  -1   2 -61 26.6451 62.7845   3
  -2   1 -59 134.520 46.6501  14
   1   2 -59 265.869 50.6881  14
  -1  -2 -59 146.491 48.3512  14
   1  -2 -59 241.067 51.2160  14
   2   1 -59 212.062 43.9408  14
  -1   2 -59 186.012 48.2279  14
  -2  -1 -59 260.212 57.9233  14
   2  -1 -59 108.428 37.0395  14
  -1   2 -59 217.820 42.4147   9
  -2   1 -59 162.951 41.9069   9
  -1  -2 -59 41.6858 36.1475   9
   2  -1 -59 146.369 42.2854   9
  -2  -1 -59 178.730 48.0781   9
   2   1 -59 118.291 37.5203   9
   1   2 -59 126.568 35.7611   9
   1  -2 -59 146.163 48.8893   9
   2   1 -59 113.774 47.1756  17
  -1   2 -59 187.924 58.6553  17
   1  -2 -59 155.386 58.0526  17
   2  -1 -59 204.046 59.3893  17
  -2  -1 -59 191.525 62.4630  17
   1   2 -59 122.773 49.7144  17
  -2   1 -59 111.998 51.0848  17
  -1  -2 -59 134.977 52.0029  17
  -2  -1 -59 155.838 69.1675   3
  -2   1 -59 74.3708 64.3004   3
   1   2 -59 107.004 45.8176   4
   1   2 -59 86.5655 67.2497   3
  -1   2 -59 229.214 81.3363   3
  -1  -2 -59 114.760 71.6838   3
   1  -2 -57 408.524 59.9651  14
  -2   1 -57 363.037 63.0545  14
  -1   2 -57 384.892 62.0520  14
  -2  -1 -57 299.013 59.6385  14
   1   2 -57 322.822 53.5313  14
   2  -1 -57 373.446 56.1215  14
  -1  -2 -57 299.502 59.3356  14
   2   1 -57 341.079 52.4708  14
   1   2 -57 399.861 52.0904   9
  -2   1 -57 377.310 53.2965   9
   2  -1 -57 265.340 53.1804   9
   1  -2 -57 344.381 60.6957   9
  -2  -1 -57 376.352 57.3792   9
  -1  -2 -57 335.753 57.4371   9
   2   1 -57 407.070 57.5037   9
  -1   2 -57 303.567 46.7946   9
  -1  -2 -57 349.189 71.0946  17
   1  -2 -57 472.997 80.1699  17
  -1   2 -57 307.925 68.0143  17
   1   2 -57 262.879 65.1337  17
  -2   1 -57 318.384 69.6855  17
   2   1 -57 376.721 75.3505  17
  -2  -1 -57 342.018 73.6427  17
   2  -1 -57 281.714 68.6613  17
  -1   2 -57 403.256 100.593   3
   2   1 -57 274.705 65.1870   4
  -2   1 -57 321.768 99.5321   3
   1   2 -57 391.614 98.7001   3
   1   2 -57 482.752 84.9672   4
  -1   2 -57 434.195 77.9271   4
  -1  -2 -57 273.559 86.0470   3
  -2  -1 -57 480.314 113.812   3
   2   1 -55 173.529 41.5272  14
  -1  -2 -55 161.994 47.6748  14
  -2  -1 -55 203.537 51.3384  14
   2  -1 -55 207.091 43.6966  14
  -2   1 -55 166.064 50.4042  14
   1  -2 -55 119.047 40.4158  14
  -1   2 -55 169.200 42.6454  14
   1   2 -55 225.252 47.0220  14
   1   2 -55 182.708 37.1160   9
   2   1 -55 288.987 47.6202   9
  -1   2 -55 253.982 42.5144   9
   1  -2 -55 191.595 47.7643   9
  -1  -2 -55 182.541 47.5161   9
   2  -1 -55 131.001 41.7982   9
  -2   1 -55 253.468 45.4906   9
   1  -2 -55 269.942 65.7009  17
   2  -1 -55 207.236 62.7316  17
  -1  -2 -55 297.772 70.9422  17
  -2   1 -55 263.188 63.4867  17
   1   2 -55 194.544 58.4965  17
  -2  -1 -55 206.493 62.5898  17
  -1   2 -55 237.215 59.9714  17
   2   1 -55 265.249 62.7949  17
  -1   2 -55 374.904 96.6646   3
   1   2 -55 201.329 76.5953   3
   2  -1 -55 169.810 52.5600   4
  -2   1 -55 276.430 58.7095   4
  -2  -1 -55 329.660 94.2238   3
  -1   2 -55 190.288 55.9087   4
  -2   1 -55 268.831 88.7564   3
   1   2 -55 143.258 51.6671   4
  -1  -2 -55 168.287 71.2915   3
   2   1 -55 194.524 58.3150   4
  -2  -1 -53 144.852 46.2179  14
  -1   2 -53 236.350 50.6248  14
  -1  -2 -53 208.393 50.0886  14
   1  -2 -53 194.564 45.3803  14
   1   2 -53 206.068 42.7373  14
   2   1 -53 252.063 46.1715  14
   2  -1 -53 211.694 45.4563  14
  -2   1 -53 210.274 51.4388  14
  -2   1 -53 215.562 43.2066   9
   1   2 -53 275.171 43.8588   9
  -1  -2 -53 238.182 50.6196   9
  -1   2 -53 201.579 37.5375   9
   2   1 -53 116.314 37.4737   9
   2  -1 -53 181.508 45.4133   9
   1  -2 -53 166.957 44.8587   9
  -1  -2 -53 159.390 55.2761  17
  -1   2 -53 213.124 55.0838  17
  -2   1 -53 154.663 52.5135  17
   1   2 -53 131.749 47.8406  17
   2   1 -53 293.142 64.4606  17
   2  -1 -53 179.617 59.0593  17
  -2  -1 -53 138.790 55.3071  17
   1  -2 -53 185.364 57.8979  17
   2   1 -53 173.608 58.9122   4
   1   2 -53 248.234 65.8704   4
  -2  -1 -53 228.000 47.8685   4
   1  -2 -53 131.425 39.8844   4
  -2   1 -53 183.753 51.6630   4
  -1   2 -53 149.164 73.8061   3
  -1   2 -53 249.189 60.8594   4
  -2   1 -53 193.833 80.8750   3
  -2  -1 -53 235.481 81.8919   3
   2  -1 -53 155.080 49.6676   4
  -1   2 -51 100.908 44.7369  14
   1  -2 -51 46.4888 35.7167  14
   1   2 -51 46.3227 30.7665  14
  -2   1 -51-11.8508 38.2971  14
  -1  -2 -51 33.1250 35.1259  14
   2   1 -51-6.60167 25.6344  14
  -2  -1 -51 44.1390 38.6654  14
   2  -1 -51 9.75550 30.0470  14
   1   2 -51 16.4849 25.6720   9
   2   1 -51 61.6838 30.4233   9
   1  -2 -51-25.3452 35.5523   9
   2  -1 -51 64.6424 38.7329   9
  -1   2 -51 50.3948 27.3738   9
  -1  -2 -51 1.44101 46.2886  17
   2  -1 -51 37.6228 45.7499  17
  -2  -1 -51 38.8544 45.8639  17
   1   2 -51 21.2759 41.7272  17
   2   1 -51 12.5248 38.9120  17
  -1   2 -51 9.98993 39.8297  17
  -2   1 -51 3.78278 39.8416  17
   1  -2 -51 8.65774 40.2311  17
  -1   2 -51 8.07446 56.7122   3
   2   1 -51 47.8778 39.1511   4
  -2  -1 -51 4.46493 57.2392   3
  -2   1 -51-13.3877 34.7742   4
  -1   2 -51-39.7646 37.2002   4
   1   2 -51 89.1674 50.1738   4
   2  -1 -51 13.7640 29.8689   4
  -2   1 -51-95.7619 74.5351   3
  -2  -1 -51-0.95650 27.0320   4
  -1  -2 -51 4.92395 22.9404   4
   1  -2 -51 35.3615 28.3706   4
  -1  -2 -49 41.9383 37.4247  14
  -2  -1 -49-42.1365 39.7351  14
   2   1 -49 20.7233 27.1901  14
   2  -1 -49 94.9258 36.0206  14
   1  -2 -49 25.1750 31.7935  14
  -2   1 -49 39.1261 33.2934  14
   1   2 -49 87.3426 34.8158  14
  -1   2 -49 38.6428 32.6020  14
  -1   2 -49-10.1488 25.3620   9
   2  -1 -49 1.24659 31.0457   9
   2   1 -49 72.9794 31.3840   9
   1   2 -49 59.7316 28.6124   9
   1  -2 -49 36.2994 33.6153   9
  -1  -2 -49 111.330 50.8851  17
  -1   2 -49-33.8733 43.3013  17
  -2  -1 -49 90.4513 50.3963  17
   2  -1 -49 94.7982 50.8725  17
   2   1 -49 78.7810 47.9425  17
  -2   1 -49 50.2478 40.8131  17
   1   2 -49 57.5110 39.1359  17
   1  -2 -49-4.22806 38.8507  17
   1  -2 -49 49.8699 30.1576   4
   2   1 -49-1.81412 35.8164   4
  -1   2 -49-54.5812 42.0054   4
  -1  -2 -49 43.6432 29.5105   4
  -2  -1 -49 21.9744 28.0706   4
  -1   2 -49 89.9934 66.0588   3
  -2   1 -49 48.7719 34.0519   4
   2  -1 -49 1.84221 28.1196   4
   1   2 -49 59.4766 45.1533   4
  -2  -1 -49 144.215 73.8950   3
  -2   1 -49-1.84377 58.6819   3
   2   1 -47 71.2722 18.5166  12
  -2   1 -47 52.1847 39.1622  17
  -1   2 -47 72.3570 44.0631  17
  -2  -1 -47 51.9783 44.5991  17
   2  -1 -47 26.5729 43.2916  17
   1   2 -47 84.3190 41.6843  17
   2   1 -47 79.2017 47.0220  17
  -1  -2 -47 30.9338 40.6387  17
   1  -2 -47 173.062 56.2383  17
   2   1 -47 72.9466 30.4783   9
   1   2 -47 27.0902 25.1130   9
   1  -2 -47 76.4423 40.3936   9
   2  -1 -47 58.7252 34.9780   9
  -1   2 -47 29.7568 23.5503   9
  -1   2 -47 74.6231 37.7670  14
  -1  -2 -47 77.8544 39.1259  14
  -2   1 -47 111.230 42.4434  14
   1   2 -47 118.988 36.3639  14
  -2  -1 -47 95.4512 41.1045  14
   2  -1 -47 21.9974 30.3439  14
   1  -2 -47 70.5548 31.4270  14
   2   1 -47 72.1292 29.8296  14
   1   2 -47 82.9829 20.5416  12
   2   1 -47 3.60494 35.8690   4
   1  -2 -47 68.1797 35.9595   4
  -1  -2 -47 85.4472 31.4536   4
  -1   2 -47 75.2125 54.4766   3
  -1   2 -47 63.7167 41.0578   4
   2  -1 -47 32.5446 28.2402   4
  -2   1 -47 177.579 74.1640   3
  -2  -1 -47 51.3252 55.1981   3
  -1  -2 -47 62.6184 28.2218   2
  -2   1 -47 145.206 46.0921   4
   1   2 -47 8.19486 35.9578   4
  -2  -1 -47 111.754 38.3123   4
   2   1 -45 96.2531 21.7198  12
   2  -1 -45 130.763 49.2509  17
   1  -2 -45 194.030 50.8381  17
  -2  -1 -45 91.7848 43.5613  17
  -1  -2 -45 150.923 50.8924  17
  -2   1 -45 110.440 45.1484  17
  -1   2 -45 141.668 47.6481  17
   1   2 -45 107.552 47.2650  17
   2   1 -45 177.475 51.3155  17
   2  -1 -45 153.338 40.2113   9
   2   1 -45 122.302 35.1632   9
   1   2 -45 148.668 33.7460   9
   1  -2 -45 110.091 39.7099   9
  -1   2 -45 146.141 32.2582   9
   1   2 -45 135.447 35.6282  14
   1  -2 -45 65.4201 34.1676  14
   2   1 -45 133.718 33.8530  14
  -2   1 -45 166.394 47.8898  14
  -1   2 -45 185.282 43.8321  14
   2  -1 -45 215.358 42.4063  14
  -2  -1 -45 86.5164 41.0925  14
  -1  -2 -45 83.2384 39.7020  14
  -1   2 -45 118.907 19.6429  12
   1   2 -45 146.949 25.7101  12
   2   1 -45 248.847 63.4320   4
  -2  -1 -45 98.2491 32.1814   4
  -1  -2 -45 70.8736 32.9519   2
  -1   2 -45 22.9560 55.2818   3
  -2   1 -45 137.828 73.5986   3
  -1  -2 -45 128.602 33.3898   4
   1   2 -45 214.460 57.2659   4
  -2  -1 -45 148.235 64.0474   3
  -2   1 -45 141.905 42.7584   4
  -1   2 -45 136.328 46.2890   4
   1  -2 -45 205.489 48.6825   4
   2  -1 -45 168.893 49.1808   4
   2   1 -43 241.582 32.3235  12
   1  -2 -43 298.914 60.0831  17
  -1  -2 -43 259.203 58.1790  17
  -1   2 -43 204.042 49.6966  17
   2   1 -43 251.605 56.0052  17
   1   2 -43 264.598 55.8223  17
   2  -1 -43 253.754 56.4501  17
  -2  -1 -43 248.264 52.1440  17
  -2   1 -43 346.429 62.1251  17
  -1   2 -43 259.677 38.4651   9
   2  -1 -43 290.858 48.4236   9
   1  -2 -43 193.804 45.1139   9
   1   2 -43 243.774 39.0993   9
   2   1 -43 280.857 44.1183   9
   1   2 -43 258.754 42.2093  14
  -2   1 -43 241.624 50.6314  14
   2   1 -43 308.162 44.2709  14
   2  -1 -43 283.602 43.8625  14
  -1   2 -43 257.252 48.7631  14
  -1  -2 -43 259.898 49.1089  14
   1  -2 -43 224.295 44.0765  14
  -2  -1 -43 296.297 53.7853  14
  -1   2 -43 234.102 26.1341  12
   1   2 -43 293.250 32.8905  12
  -1  -2 -43 272.207 44.7221   4
  -1   2 -43 244.883 74.0013   3
  -1  -2 -43 301.756 51.7756   2
  -2   1 -43 285.050 54.6854   4
   2   1 -43 256.695 58.2415   4
  -2  -1 -43 194.288 36.4686   4
   1  -2 -43 276.480 51.8705   4
   2  -1 -43 274.993 57.8272   4
  -1   2 -43 315.131 62.0548   4
   1   2 -43 368.658 69.6030   4
  -2   1 -43 378.453 93.5409   3
   1   2 -41 537.363 48.6814  10
   1   2 -41 602.856 70.1717  17
   1  -2 -41 442.148 64.4588  17
   2   1 -41 432.867 66.2715  17
  -1   2 -41 563.290 68.2865  17
   2  -1 -41 492.079 66.7340  17
  -2   1 -41 492.468 67.9596  17
  -1  -2 -41 406.798 63.7705  17
  -2  -1 -41 542.198 73.8491  17
   1  -2 -41 462.393 58.8656   9
   2   1 -41 531.483 55.4034   9
   2  -1 -41 486.161 57.2640   9
  -1   2 -41 423.383 43.8709  10
   1   2 -41 571.405 51.1293   9
  -1   2 -41 535.893 61.3609  14
  -2  -1 -41 566.961 65.2202  14
   1   2 -41 509.782 54.3423  14
  -2   1 -41 445.904 60.4872  14
   2   1 -41 505.440 50.9641  14
   2  -1 -41 487.522 53.4432  14
  -1  -2 -41 558.060 65.4437  14
   1  -2 -41 540.891 58.4556  14
   1   2 -41 530.698 43.7482  12
   2   1 -41 483.191 42.8645  12
  -1   2 -41 564.869 39.1737  12
  -2   1 -41 503.047 29.4882  12
   1   2 -41 619.287 82.1182   4
  -1   2 -41 503.788 71.1483   4
  -2   1 -41 499.119 94.5886   3
  -1   2 -41 380.460 86.1205   3
   1  -2 -41 548.993 74.5579   2
   1  -2 -41 506.476 63.2862   4
  -1  -2 -41 512.841 56.0156   4
  -2  -1 -41 553.550 59.3235   4
  -1  -2 -41 500.389 62.4540   2
   2   1 -41 583.354 81.0239   4
   2  -1 -41 459.286 68.1523   4
   2   1 -39 385.916 41.8205  10
   2  -1 -39 329.785 41.1366  11
   2   1 -39 318.528 56.9379  17
  -2   1 -39 381.297 60.2194  17
  -1  -2 -39 330.710 57.3373  17
   1  -2 -39 410.769 62.3096  17
   1   2 -39 369.737 58.9197  17
   2  -1 -39 348.049 56.7123  17
  -1   2 -39 312.668 54.2478  17
  -2  -1 -39 281.204 57.3796  17
   2   1 -39 386.128 47.9778   9
   1   2 -39 410.945 45.7085   9
  -1   2 -39 354.718 39.4808  10
   2  -1 -39 328.807 47.6566   9
   1   2 -39 351.637 38.4262  10
   2  -1 -39 377.453 45.9074  14
  -1  -2 -39 307.273 50.6343  14
  -1   2 -39 353.631 51.2944  14
  -2   1 -39 400.144 55.9451  14
   1   2 -39 376.833 45.8890  14
  -2  -1 -39 368.741 52.9976  14
   2   1 -39 349.718 43.1217  14
   1  -2 -39 343.419 49.2587  14
   1   2 -39 389.758 36.1145  12
  -2   1 -39 324.506 24.1299  12
  -1   2 -39 377.713 32.3678  12
   2   1 -39 344.801 35.5879  12
  -1  -2 -39 311.841 48.4265   2
   2   1 -39 314.352 59.1388   4
  -2   1 -39 459.807 86.9816   3
   1  -2 -39 361.754 59.3584   2
  -1   2 -39 217.215 68.9576   3
  -1  -2 -39 362.456 46.9507   4
   2  -1 -39 255.386 52.7938   4
   1  -2 -39 270.490 48.1971   4
  -2  -1 -39 401.896 51.1827   4
   1   2 -39 327.511 62.9329   4
   1  -2 -37 400.540 42.4145  11
   2  -1 -37 296.454 37.0875  11
   2   1 -37 403.919 41.8819  10
   2  -1 -37 353.436 56.4532  17
  -1  -2 -37 333.676 56.2149  17
   1   2 -37 319.747 53.0629  17
   1  -2 -37 326.189 56.1252  17
  -1   2 -37 325.274 54.0384  17
  -2  -1 -37 297.500 54.3919  17
  -2   1 -37 327.673 54.7485  17
   2   1 -37 325.632 52.9314  17
  -2   1 -37 375.349 40.8429  10
   2  -1 -37 334.188 47.2029   9
   2   1 -37 330.324 42.9817   9
   1   2 -37 323.326 36.1237  10
   1   2 -37 330.309 41.0123   9
  -1   2 -37 312.919 36.3335  10
  -1  -2 -37 360.150 52.2706  14
   1  -2 -37 304.790 45.8694  14
  -1   2 -37 351.184 48.7262  14
  -2  -1 -37 401.564 52.5379  14
  -2   1 -37 386.525 53.6774  14
   2   1 -37 290.574 39.2769  14
   1   2 -37 284.189 40.6553  14
   2  -1 -37 341.119 43.5131  14
  -2   1 -37 320.833 23.7810  12
   2   1 -37 360.666 36.1845  12
  -1   2 -37 333.397 30.3876  12
   1   2 -37 323.485 33.6412  12
   2  -1 -37 222.379 46.8329   4
  -2  -1 -37 315.345 44.5330   4
  -2  -1 -37 272.222 42.3756   2
  -1  -2 -37 306.119 48.4294   2
   1   2 -37 361.120 63.9536   4
  -2   1 -37 403.805 86.2023   3
   1  -2 -37 329.390 55.4234   2
  -1  -2 -37 308.729 42.9137   4
   2  -1 -37 297.725 54.9178   2
   2   1 -37 355.684 60.5400   2
   1  -2 -37 320.519 51.1740   4
   2   1 -37 325.968 60.9573   4
   1  -2 -35 129.876 27.0766  11
  -1  -2 -35 128.334 27.4219  11
   2  -1 -35 207.167 31.5922  11
   2  -1 -35 159.082 30.0518  10
   2   1 -35 176.804 28.2087  10
   2   1 -35 142.832 28.3020  11
  -1  -2 -35 95.9975 37.2911  17
   1   2 -35 96.5224 35.5401  17
   1  -2 -35 121.378 39.8827  17
  -2   1 -35 138.411 42.3643  17
   2  -1 -35 90.2098 42.3786  17
  -1   2 -35 120.686 36.4305  17
  -2  -1 -35 118.008 43.1738  17
   2   1 -35 198.736 34.6309   9
   1   2 -35 157.079 25.5067  10
   1   2 -35 155.391 31.4824   9
   2  -1 -35 131.722 36.0504   9
  -2   1 -35 117.005 25.2236  10
  -1   2 -35 145.653 26.0241  10
   2  -1 -35 165.755 34.3686  14
  -2   1 -35 156.480 40.6071  14
   1   2 -35 124.217 30.4852  14
  -1   2 -35 113.063 33.9444  14
  -2  -1 -35 113.260 40.0050  14
   2   1 -35 186.008 32.3047  14
   1  -2 -35 129.573 33.1301  14
  -1  -2 -35 175.748 39.7659  14
   1   2 -35 131.923 23.1920  12
   2   1 -35 132.925 23.3181  12
  -2   1 -35 134.388 16.1398  12
  -1   2 -35 154.758 21.7811  12
   1  -2 -35 131.848 36.6713   2
   2  -1 -35 148.225 42.4685   4
  -1  -2 -35 143.126 33.5858   2
  -2   1 -35 178.030 61.9332   3
  -1  -2 -35 119.281 31.7651   4
  -2  -1 -35 157.393 34.0758   4
   1   2 -35 154.480 48.8489   4
   1  -2 -35 156.688 38.6798   4
   2   1 -35 96.9901 33.5887   2
  -2  -1 -35 152.854 33.3229   2
   2  -1 -35 177.095 41.2569   2
   2   1 -35 181.367 50.0832   4
  -2   1 -33 145.801 39.5604   5
   1  -2 -33 131.073 35.1483   4
   1   2 -33 103.625 32.6419   2
   2  -1 -33 157.875 44.7979   4
   2   1 -33 112.615 44.4328   4
   2  -1 -33 154.115 38.2708   2
   1   2 -33 169.478 49.8312   4
   2   1 -33 138.691 37.0681   2
  -2  -1 -33 112.111 30.1070   4
  -1  -2 -33 127.399 31.5280   2
   1  -2 -33 164.491 38.4421   2
  -2   1 -33 159.109 65.1030   3
  -2  -1 -33 106.449 28.4370   2
  -1  -2 -33 166.960 34.1666   4
  -1  -2 -33 141.645 31.0593  20
   2  -1 -33 158.317 32.2586  19
   1  -2 -33 153.787 31.5234  19
   1   2 -33 139.687 39.6404  17
  -2  -1 -33 123.352 29.5233  15
  -1   2 -33 111.997 38.3242  17
   1  -2 -33 169.515 43.4249  17
  -2  -1 -33 122.568 36.3279  17
  -1  -2 -33 122.820 40.1024  17
  -2   1 -33 150.598 42.1571  17
   1   2 -33 126.997 27.8327   9
   2  -1 -33 111.007 34.2252   9
  -2   1 -33 110.748 24.7317  10
   2   1 -33 124.502 31.6014   9
  -1   2 -33 167.513 26.7249  10
  -1  -2 -33 155.216 28.8531  10
  -2  -1 -33 119.425 27.6113  10
   2  -1 -33 117.489 30.2537  14
  -1  -2 -33 69.4661 32.3652  14
   2   1 -33 153.175 28.9480  14
  -1   2 -33 170.869 38.0642  14
   1   2 -33 127.307 29.6191  14
  -2   1 -33 91.4990 34.8906  14
   1  -2 -33 122.630 33.1165  14
  -2  -1 -33 78.5027 32.2064  14
   2   1 -33 112.291 21.3400  12
  -1   2 -33 189.237 23.2970  12
  -2   1 -33 135.239 16.1537  12
   1   2 -33 132.479 22.3650  12
   1   2 -33 147.630 24.9086  10
   1  -2 -33 217.407 33.0958  10
   2  -1 -33 122.781 26.1415  11
  -1  -2 -33 137.762 27.0744  11
   2   1 -33 159.074 26.9005  10
  -2  -1 -33 152.327 28.1657  11
   1  -2 -33 147.122 26.6063  11
   2   1 -33 140.653 28.2280  11
   1   2 -33 123.282 29.0683  11
   2  -1 -33 122.532 27.0888  10
  -1   2 -31 45.7514 30.4622   5
  -2   1 -31 86.1146 35.3115   5
   1   2 -31 52.0630 26.7438   2
   2  -1 -31 83.3791 34.2074   4
  -2   1 -31 70.2077 50.4337   3
  -1  -2 -31 37.1298 21.9535   4
   1  -2 -31 61.3753 26.2646   4
  -2  -1 -31 59.3120 21.9990   2
   1   2 -31 63.5067 41.0046   4
   1  -2 -31 67.1401 30.7881   2
   2   1 -31 58.4958 34.8144   4
   2   1 -31 112.519 34.6411   2
   2  -1 -31 118.685 36.9219   2
  -1  -2 -31 53.0233 22.8399   2
   2   1 -31 5.98208 18.6422  19
  -2  -1 -31 118.456 29.3141  19
   2  -1 -31 104.733 28.2165  19
  -1  -2 -31 39.3647 21.7602  20
   1  -2 -31 95.5315 26.9419  19
  -2  -1 -31 125.963 29.9703  20
  -1  -2 -31 81.9062 26.2304  19
  -2   1 -31 120.606 27.9937  15
  -1   2 -31 71.8533 24.7176  15
  -1  -2 -31 95.0743 24.2401  15
  -2   1 -31 33.1251 33.5333  17
  -2  -1 -31 50.0461 33.2471  17
   1   2 -31 76.0899 36.0263  17
  -1   2 -31 113.834 36.3125  17
   1  -2 -31 101.515 39.1817  17
  -1  -2 -31 115.223 39.5217  17
  -2  -1 -31 95.8439 25.6811  15
   2   1 -31 52.6808 25.5336   9
  -2   1 -31 84.8530 20.9919  10
   1   2 -31 56.2743 22.3334   9
  -2  -1 -31 107.326 25.9693  10
   2  -1 -31 76.4360 31.4208   9
  -1  -2 -31 59.3148 22.7210  10
  -1   2 -31 91.6760 21.5100  10
   1   2 -31 78.9331 25.1088  14
   2   1 -31 53.5867 19.2498  14
   1  -2 -31 111.413 32.2746  14
  -2  -1 -31 101.217 36.0825  14
  -1  -2 -31 94.6730 33.1019  14
  -1   2 -31 47.5581 30.4852  14
  -2   1 -31 79.3005 32.7750  14
   2  -1 -31 67.8529 25.8079  14
   2   1 -31 116.319 21.2959  12
  -2   1 -31 62.6163 12.9887  12
   1   2 -31 86.5428 18.5942  12
  -1   2 -31 83.2926 16.1461  12
  -2   1 -31 73.1822 22.8796  11
  -2  -1 -31 98.2772 23.4702  11
   1  -2 -31 94.3354 25.0603  10
   1  -2 -31 71.9438 19.5945  11
   1   2 -31 110.541 22.4489  10
   2   1 -31 66.8688 19.8126  10
   2   1 -31 63.9891 22.2221  11
   1   2 -31 86.9977 24.9063  11
   2  -1 -31 87.0489 22.0188  11
  -1  -2 -31 85.3377 22.5590  11
   2  -1 -31 104.284 23.0635  10
  -1   2 -31 69.4963 22.1819  11
  -2   1 -29 939.523 90.0435   6
  -1   2 -29 1064.70 93.5009   5
   1   2 -29 843.897 82.8778   4
  -1   2 -29 908.331 90.1681   6
   1   2 -29 1075.92 94.7046   6
   1   2 -29 825.214 85.0989   5
  -1  -2 -29 799.678 65.8357   2
   2  -1 -29 867.500 77.3321   4
   1  -2 -29 678.998 63.1502   4
   2  -1 -29 1023.16 86.9190   2
   2   1 -29 846.077 80.5568   2
  -2  -1 -29 871.866 63.7238   2
   1   2 -29 888.265 78.9320   2
  -2   1 -29 873.966 93.6395   3
   2   1 -29 921.417 84.5416   4
  -1  -2 -29 920.632 60.1696   4
  -1   2 -29 867.663 66.7375  19
  -2   1 -29 903.597 67.2986  19
   1   2 -29 813.274 65.2060  20
   1  -2 -29 825.099 61.2666  19
  -1  -2 -29 752.629 59.9170  20
  -1   2 -29 865.026 67.6247  20
  -2   1 -29 924.274 68.3706  20
  -1  -2 -29 868.816 64.5371  19
  -2  -1 -29 900.129 67.0133  19
  -2  -1 -29 843.432 62.6802  20
   2   1 -29 935.874 68.4395  19
   2  -1 -29 913.501 64.4491  19
   1   2 -29 857.122 67.0258  19
  -1   2 -29 940.365 66.9830  15
   1   2 -29 854.197 67.2209  17
   2  -1 -29 964.752 70.2318  15
   1  -2 -29 969.797 71.3764  15
  -2  -1 -29 946.736 64.0134  15
   2   1 -29 1024.48 71.7762  15
  -1  -2 -29 863.380 62.9575  15
   1   2 -29 889.495 68.9930  16
  -2  -1 -29 805.605 68.3288  17
  -2   1 -29 856.968 69.9663  17
  -2   1 -29 851.309 63.3969  15
  -1  -2 -29 829.005 72.2185  17
   1  -2 -29 1030.33 75.8253  17
  -1   2 -29 705.455 65.0117  17
   2   1 -29 868.725 66.7616  16
   1   2 -29 936.326 68.2665  15
   2   1 -29 870.276 57.2572   9
   1   2 -29 802.718 52.3981   9
  -2   1 -29 935.119 57.2363  10
   2  -1 -29 839.725 62.7162   9
  -1   2 -29 951.883 53.9823  10
   2  -1 -29 857.250 56.8297  14
  -1   2 -29 824.362 62.8801  14
   2   1 -29 809.688 52.6783  14
  -2   1 -29 843.207 66.4585  14
   1   2 -29 868.723 57.0567  14
  -2  -1 -29 906.407 69.6179  14
   1  -2 -29 910.947 62.6405  14
  -1  -2 -29 925.768 69.0555  14
   1   2 -29 856.488 50.5877  12
  -1   2 -29 847.974 44.9786  12
  -2   1 -29 860.357 38.3900  12
   2   1 -29 866.231 52.4055  12
   2  -1 -29 932.721 56.5874  11
  -2  -1 -29 860.512 58.2686  10
   1  -2 -29 917.067 55.5767  11
   1   2 -29 894.166 52.1410  10
   1   2 -29 869.780 61.0220  11
   2   1 -29 845.451 57.2436  11
   1  -2 -29 984.321 64.3302  10
   2  -1 -29 894.866 50.4983  12
  -2   1 -29 970.031 64.3001  11
   2  -1 -29 899.982 60.3236  10
   2   1 -29 857.389 54.0265  10
  -1   2 -29 869.321 61.6278  11
  -1  -2 -29 855.613 60.8178  10
  -2   1 -27 1216.90 99.3838   6
   2   1 -27 1082.73 89.0007   4
   2   1 -27 1376.27 103.400   6
   1   2 -27 1120.54 97.8953   5
   1  -2 -27 1083.32 75.7068   4
  -2  -1 -27 1109.07 68.9698   2
   2   1 -27 1118.96 88.9726   2
   2  -1 -27 1161.94 90.4566   2
   2  -1 -27 1139.72 86.0597   4
  -1  -2 -27 1129.71 76.6770   2
  -2   1 -27 1221.62 108.952   3
  -1  -2 -27 1099.03 62.6005   4
   1   2 -27 1289.21 93.3314   2
  -1   2 -27 1223.12 79.1120  20
  -2  -1 -27 1210.41 72.9233  20
   1  -2 -27 1235.52 71.8891  19
   2   1 -27 1125.16 72.7896  19
  -2   1 -27 1062.26 71.9448  19
  -2  -1 -27 1208.60 74.4106  19
  -1  -2 -27 1186.15 71.9664  19
  -2   1 -27 1144.63 74.9328  20
   1   2 -27 1238.58 77.7559  20
  -1   2 -27 1152.00 74.3788  19
   2  -1 -27 1141.85 70.7185  19
  -1  -2 -27 1167.97 71.3034  20
   1   2 -27 1164.37 75.6030  19
   1   2 -27 1188.98 74.5670  15
   1   2 -27 1044.27 71.9879  16
   2   1 -27 1244.80 77.3397  15
  -2   1 -27 1015.08 67.9832  15
  -1  -2 -27 1224.53 72.4089  15
  -1   2 -27 1089.29 72.6207  16
  -2  -1 -27 783.173 64.5523  17
  -2  -1 -27 1163.29 69.0595  15
  -1   2 -27 1141.99 72.2024  15
   2  -1 -27 1291.85 78.2348  15
  -1   2 -27 1121.10 73.2184  17
  -2   1 -27 1121.51 75.1708  17
   2   1 -27 1113.15 74.0935  16
   1  -2 -27 1279.99 77.5328  15
   2  -1 -27 1127.65 71.3552   9
  -1   2 -27 1140.86 58.1055  10
   1   2 -27 1104.57 58.3544   9
   2   1 -27 1080.31 61.8906   9
  -2   1 -27 1079.69 60.2599  10
   1  -2 -27 1116.09 67.2086  14
   2  -1 -27 1152.62 62.9012  14
  -1   2 -27 1125.87 69.5277  14
  -1  -2 -27 1081.64 71.7728  14
   1   2 -27 1069.15 61.5247  14
  -2  -1 -27 1086.18 71.3616  14
   2   1 -27 1020.47 57.3687  14
  -2   1 -27 1097.24 72.2399  14
   2  -1 -27 1101.96 56.3161  12
  -2   1 -27 1136.49 44.2265  12
   2   1 -27 1092.83 58.4707  12
   1   2 -27 1118.72 57.2114  12
  -1   2 -27 1086.17 51.3605  12
   1  -2 -27 1128.37 61.2751  11
   1  -2 -27 1161.85 68.1121  10
   1   2 -27 1135.19 57.3323  10
  -1  -2 -27 1232.22 70.2358  10
   2   1 -27 1097.87 60.2949  10
   2  -1 -27 1014.47 58.7267  11
  -2  -1 -27 1115.98 65.3328  10
  -1   2 -27 1115.76 69.3365  11
   2   1 -27 1062.91 62.1761  11
   2  -1 -27 1179.59 67.0452  10
   1   2 -27 1195.84 69.9314  11
  -2   1 -27 1194.59 70.8831  11
   2   1 -25 2042.68 95.0335   7
   2   1 -25 1904.57 115.130   4
   1  -2 -25 1795.63 94.9197   4
  -2   1 -25 1884.37 128.206   3
  -1  -2 -25 1903.10 81.3345   4
  -2  -1 -25 1866.58 88.6430   2
   2   1 -25 1776.96 112.679   2
   1   2 -25 2038.86 115.073   2
   2  -1 -25 1888.45 108.391   4
  -2   1 -25 1959.79 95.9628  19
  -1   2 -25 1800.36 93.8086  20
  -2   1 -25 1851.62 93.2875  20
   1   2 -25 1964.94 96.1223  19
  -1   2 -25 1939.00 95.6382  19
   2   1 -25 1887.52 92.8573  19
  -1  -2 -25 1816.72 90.0730  20
   1  -2 -25 1804.59 86.5146  19
  -2  -1 -25 1915.56 91.3182  20
  -1  -2 -25 1812.05 90.2335  19
   2  -1 -25 1971.21 90.8196  19
  -2  -1 -25 1768.32 91.7987  19
   1   2 -25 1866.65 96.0479  20
   2   1 -25 1942.22 95.6644  15
  -2   1 -25 1792.09 92.5994  17
  -2  -1 -25 1963.49 88.8243  15
  -1   2 -25 1842.03 92.1298  17
  -1  -2 -25 1907.87 90.5238  15
   1   2 -25 1932.13 97.1263  16
  -1   2 -25 1946.56 97.3240  16
  -2   1 -25 1883.56 90.5489  15
  -1   2 -25 1924.19 92.9549  15
   2  -1 -25 2009.95 97.8269  15
   1   2 -25 1830.88 92.6393  15
   2   1 -25 1901.99 96.5144  16
   2  -1 -25 1768.56 85.4775   9
   2   1 -25 1801.91 79.1122   9
  -2   1 -25 1935.60 80.8202  10
  -1   2 -25 1922.48 76.0864  10
   1   2 -25 1874.59 74.9725   9
  -1   2 -25 1842.23 88.5690  14
  -2   1 -25 1722.32 89.5153  14
   2   1 -25 1817.67 49.8471  13
   1   2 -25 1835.46 79.7533  14
  -1  -2 -25 1839.36 90.9501  14
  -1   2 -25 1918.95 51.1864  13
   2  -1 -25 1898.53 79.9607  14
   2   1 -25 1792.96 75.3806  14
  -2  -1 -25 1788.43 91.2130  14
   1  -2 -25 1847.39 85.3224  14
  -1   2 -25 1826.49 68.3305  12
   2   1 -25 1816.91 76.4697  12
   2  -1 -25 1809.94 49.2768  13
   2  -1 -25 1847.04 74.4727  12
  -2   1 -25 1707.96 58.6688  12
   1   2 -25 1834.65 75.0673  12
   1   2 -25 1852.00 49.9090  13
  -1  -2 -25 1896.54 87.6347  10
   2  -1 -25 1866.34 78.1998  11
   1   2 -25 1852.29 73.4520  10
   1   2 -25 2105.62 91.0594  11
  -2   1 -25 1858.93 88.1956  11
   1  -2 -25 1913.86 88.2112  10
   1  -2 -25 1810.67 77.9141  11
   2   1 -25 1893.56 78.6538  10
  -1   2 -25 1985.43 91.0778  11
   2   1 -25 1827.32 82.7198  11
   2  -1 -25 1990.26 86.9497  10
  -2  -1 -25 1922.59 85.8887  10
  -2   1 -23 740.597 65.4472   5
   2   1 -23 832.247 73.8323   4
   2   1 -23 738.707 54.2768   7
   1  -2 -23 634.091 53.9020   4
  -2  -1 -23 673.974 48.2937   2
   2   1 -23 768.334 69.3284   2
   1   2 -23 802.271 68.6721   2
  -1  -2 -23 740.602 46.5376   4
   2  -1 -23 762.261 66.5239   4
  -2   1 -23 742.180 56.0995  19
   1   2 -23 714.497 57.0420  20
   2   1 -23 694.479 52.8040  19
   1   2 -23 721.166 55.2019  19
  -2   1 -23 743.216 54.6352  20
  -1  -2 -23 757.799 52.9420  20
   1  -2 -23 784.684 52.2267  19
  -2  -1 -23 786.094 54.4515  20
   2  -1 -23 764.358 52.3366  19
  -1   2 -23 723.973 56.8980  20
  -1   2 -23 715.556 54.8442  19
  -1   2 -23 776.003 55.5890  16
   2   1 -23 806.171 58.8911  16
  -2   1 -23 697.778 56.2863  17
  -1   2 -23 785.416 55.7568  15
  -1   2 -23 688.362 54.1612  17
   1   2 -23 731.020 54.2988  15
   2   1 -23 768.194 56.5417  15
  -1  -2 -23 785.387 52.8872  15
  -2  -1 -23 797.790 51.8049  15
   1   2 -23 765.055 56.6337  16
   2  -1 -23 859.803 59.2454  16
  -2   1 -23 793.289 54.0603  15
   2  -1 -23 868.513 59.6694  15
   2   1 -23 722.565 47.8089   9
   1   2 -23 759.011 44.8421   9
  -1   2 -23 731.206 42.5881  10
  -2   1 -23 743.328 45.9782  10
   2  -1 -23 691.953 52.6128   9
  -2   1 -23 836.184 59.5650  14
  -1   2 -23 716.517 27.9061  13
   1  -2 -23 702.843 49.8774  14
  -1  -2 -23 806.791 58.3704  14
   2   1 -23 735.562 27.5055  13
   1   2 -23 771.005 48.2431  14
   2  -1 -23 767.679 47.5096  14
  -2  -1 -23 752.805 58.8392  14
  -1   2 -23 755.322 53.4914  14
   2   1 -23 751.511 44.0009  14
   2  -1 -23 760.999 43.7555  12
   1   2 -23 689.626 27.0981  13
   2   1 -23 742.140 45.0429  12
  -1   2 -23 672.562 37.9634  12
  -2   1 -23 708.779 32.5556  12
   2  -1 -23 719.643 26.7622  13
   1   2 -23 764.096 44.3087  12
  -2  -1 -23 767.041 49.9571  10
   2   1 -23 716.688 44.4486  10
   1  -2 -23 661.243 43.6053  11
  -1   2 -23 846.154 54.2708  11
   1  -2 -23 742.876 50.4251  10
   2  -1 -23 701.423 49.1692  10
  -2   1 -23 759.066 52.4644  11
   1   2 -23 726.659 41.2603  10
   1   2 -23 797.520 52.3993  11
   2  -1 -23 721.732 44.1087  11
   2   1 -23 716.554 47.2628  11
  -1  -2 -23 771.672 51.5360  10
  -1   2 -21 82.3295 30.8098   5
  -2   1 -21 129.177 32.1282   5
   2  -1 -21 93.3344 22.8541   7
   1   2 -21 112.010 26.7167   7
   2   1 -21 96.4750 22.1374   7
   2   1 -21 119.634 30.4055   6
   2   1 -21 104.103 36.5357   4
   2   1 -21 86.5550 27.6184   2
   2  -1 -21 69.9616 31.0502   4
  -1  -2 -21 96.0076 19.0771   4
  -2  -1 -21 79.5745 18.6670   2
   1  -2 -21 85.7516 24.7771   4
   1   2 -21 116.996 31.8904   2
   2  -1 -21 115.643 22.4572  19
  -2   1 -21 122.914 25.0057  20
   1   2 -21 98.0898 24.9071  20
  -1  -2 -21 93.8065 22.6216  20
  -1   2 -21 88.4919 23.4488  19
  -2   1 -21 130.646 25.4310  19
  -1   2 -21 93.7055 21.5785  20
   2   1 -21 86.3600 23.5203  19
   1  -2 -21 96.7662 21.8538  19
  -2  -1 -21 123.450 24.4427  20
   1   2 -21 170.856 30.0061  19
   2   1 -21 112.033 26.6104  16
  -1   2 -21 152.121 33.4547  17
   1   2 -21 110.282 25.4628  16
  -2  -1 -21 140.071 23.9457  15
  -1   2 -21 101.439 24.2903  16
   2  -1 -21 102.555 23.8643  16
   2   1 -21 122.910 26.0395  15
  -2   1 -21 127.554 24.5674  15
  -2   1 -21 62.4519 30.6246  17
   1   2 -21 102.444 22.7566  15
  -1   2 -21 83.0613 23.6101  15
   1   2 -21 122.239 20.6138   9
  -2  -1 -21 122.614 21.9363  10
  -1   2 -21 133.371 19.2363  10
  -2   1 -21 89.4389 19.3193  10
   2  -1 -21 125.665 30.5020   9
   2   1 -21 126.243 25.7101   9
   1   2 -21 81.6324 21.6879  14
  -2  -1 -21 150.115 34.6536  14
  -1  -2 -21 91.5922 24.0762  15
   1  -2 -21 110.636 28.0111  14
   2  -1 -21 128.853 23.9121  14
  -1   2 -21 113.049 29.9381  14
  -2   1 -21 123.562 33.9280  14
  -1  -2 -21 140.477 33.1438  14
  -1   2 -21 117.902 12.4083  13
   2   1 -21 110.859 11.9784  13
   2   1 -21 78.9348 18.7737  14
   2   1 -21 135.753 20.9034  12
   2  -1 -21 104.826 11.5460  13
  -2   1 -21 106.418 13.4128  12
   1   2 -21 104.937 12.4345  13
   1   2 -21 99.4411 18.1742  12
  -1   2 -21 113.990 17.0470  12
   2  -1 -21 105.468 22.6419  10
   2  -1 -21 90.2528 18.2625  12
  -2   1 -21 126.747 24.0713  11
   2   1 -21 111.962 21.2917  11
   2  -1 -21 105.848 19.7079  11
  -1  -2 -21 107.927 22.8622  10
   2   1 -21 115.941 20.4078  10
   1  -2 -21 130.575 26.1207  10
   1   2 -21 143.333 26.4160  11
   1   2 -21 132.648 19.8351  10
  -1   2 -21 109.475 24.1451  11
   1   2 -19 882.182 57.0168   7
   2   1 -19 912.920 73.0373   4
  -1   2 -19 874.341 70.6162   5
  -2   1 -19 946.287 71.0390   5
   2  -1 -19 899.958 52.9328   7
   2   1 -19 916.132 56.2215   7
  -1  -2 -19 921.227 44.0093   4
   1  -2 -19 848.767 57.9650   4
   2   1 -19 955.796 71.6881   2
   2  -1 -19 866.036 65.2740   4
  -2  -1 -19 874.794 49.6956   2
   1   2 -19 938.971 70.4754   2
  -1  -2 -19 933.522 53.0313  20
  -1   2 -19 878.033 56.5522  19
   2  -1 -19 944.834 53.9294  19
   1  -2 -19 842.821 50.9501  19
  -1   2 -19 949.320 59.0786  20
  -2   1 -19 820.724 56.0404  20
   2   1 -19 946.882 56.1204  19
  -2  -1 -19 964.780 55.4356  20
  -2   1 -19 929.209 56.9116  19
   1   2 -19 963.402 59.9338  20
   1   2 -19 936.132 58.9524  19
   2   1 -19 914.664 57.6432  15
  -1   2 -19 857.504 55.9074  16
  -1   2 -19 920.881 56.1883  17
   1   2 -19 933.716 57.0656  15
   2  -1 -19 963.010 57.7863  16
  -2  -1 -19 920.792 52.5636  15
  -2   1 -19 884.971 52.6961  15
  -1   2 -19 958.964 56.8973  15
  -2   1 -19 898.578 58.2043  17
   1   2 -19 1027.24 59.3834  16
   2   1 -19 1016.55 59.5210  16
   2  -1 -19 931.548 56.3294   9
  -2   1 -19 870.287 46.8499  10
   2   1 -19 896.981 48.6800   9
  -1   2 -19 942.239 44.3422  10
   1   2 -19 947.086 44.6154   9
   2  -1 -19 909.833 47.0005  14
  -1   2 -19 919.513 33.9793  13
   1  -2 -19 850.198 51.6428  14
  -2  -1 -19 923.848 59.6003  14
  -1   2 -19 891.875 55.1825  14
  -1  -2 -19 920.291 58.7594  14
   2   1 -19 920.027 44.1066  14
   1   2 -19 921.974 48.1631  14
  -2   1 -19 947.892 59.5358  14
   2  -1 -19 910.865 46.0776  12
   2   1 -19 891.222 47.0898  12
  -1   2 -19 892.788 41.7685  12
   1   2 -19 952.386 33.9537  13
   1  -2 -19 901.927 33.1546  13
   2  -1 -19 878.444 32.9118  13
  -2   1 -19 890.504 35.2266  12
   1   2 -19 940.450 46.9908  12
   2  -1 -19 928.639 52.5054  10
   2  -1 -19 891.982 45.9430  11
   1  -2 -19 989.407 54.8776  10
   2   1 -19 861.596 49.0642  11
  -1   2 -19 913.719 53.7604  11
   1   2 -19 876.713 42.1886  10
  -2  -1 -19 1004.63 53.9701  10
  -1  -2 -19 960.359 54.6110  10
   1   2 -19 1008.25 54.5510  11
   2   1 -19 910.026 46.7046  10
  -1   2 -17 1772.96 96.4839   5
   2   1 -17 1684.23 95.0123   4
  -2   1 -17 1716.57 91.0803   5
  -1  -2 -17 1714.09 58.2434   4
   1   2 -17 1638.20 75.9168   7
   2   1 -17 1670.21 74.7950   7
   2  -1 -17 1752.63 71.6206   7
   2  -1 -17 1501.43 83.9933   4
   1   2 -17 1749.09 93.3629   2
  -2  -1 -17 1600.57 65.2552   2
   2   1 -17 1885.03 99.2816   2
   1  -2 -17 1563.56 76.5064   4
   2   1 -17 1567.04 73.2054  19
  -2   1 -17 1507.25 74.1890  19
   2  -1 -17 1681.94 70.1018  19
  -2  -1 -17 1605.35 71.0486  20
   1   2 -17 1688.93 77.3222  19
  -1   2 -17 1645.96 76.4953  20
   1  -2 -17 1674.46 69.3002  19
  -1  -2 -17 1656.51 70.2189  20
   1   2 -17 1722.04 77.6529  20
  -2   1 -17 1512.57 72.8939  20
  -1   2 -17 1724.00 77.1367  19
   1   2 -17 1618.17 73.8579  15
  -2  -1 -17 1611.49 68.2938  15
  -2   1 -17 1661.36 75.4876  17
  -1   2 -17 1677.22 74.5479  15
  -2   1 -17 1732.04 73.1702  15
   2   1 -17 1784.23 78.6769  15
  -1   2 -17 1659.78 72.9630  17
  -1   2 -17 1676.43 76.1539  16
   1   2 -17 1660.14 76.8039  16
   2  -1 -17 1689.21 75.1272  16
   2   1 -17 1641.56 74.3495  16
   2  -1 -17 1633.19 73.0434   9
  -2   1 -17 1664.72 64.9443  10
  -1   2 -17 1666.89 59.9443  10
   1   2 -17 1636.23 58.9057   9
   2   1 -17 1593.20 64.7000   9
   2  -1 -17 1568.35 49.8186  13
   2   1 -17 1594.28 58.5200  14
  -1   2 -17 1653.09 50.8401  13
  -1   2 -17 1767.04 73.7792  14
   1  -2 -17 1598.07 69.0901  14
  -2   1 -17 1670.44 75.7064  14
   2  -1 -17 1654.99 62.5288  14
   1   2 -17 1686.85 64.2936  14
  -2  -1 -17 1709.93 77.5409  14
  -1  -2 -17 1678.16 75.9004  14
   1  -2 -17 1639.41 50.2175  13
   2  -1 -17 1697.40 63.9921  12
  -2   1 -17 1628.03 50.9180  12
   1   2 -17 1582.22 64.0036  12
   1   2 -17 1609.44 49.8063  13
  -1   2 -17 1617.05 58.8495  12
   2   1 -17 1650.48 66.0053  12
   1   2 -17 1611.68 57.6302  10
   1   2 -17 1729.90 71.4293  11
  -2  -1 -17 1700.41 69.7634  10
   2   1 -17 1695.98 64.0293  10
   2  -1 -17 1700.58 70.7448  10
   1  -2 -17 1674.62 72.1453  10
  -1  -2 -17 1646.08 71.6230  10
   2   1 -17 1631.67 66.0681  11
   2  -1 -17 1585.62 60.8854  11
   2   1 -15 3626.26 142.065   4
  -2   1 -15 3647.46 134.766   5
   2   1 -15 3499.24 115.940   7
   2  -1 -15 3431.54 110.650   7
   1   2 -15 3542.01 118.171   7
   1   2 -15 3383.68 136.967   2
  -2  -1 -15 3488.54 103.865   2
  -1   2 -15 3498.04 141.767   3
   2  -1 -15 3374.75 132.370   4
   1  -2 -15 3171.88 117.086   4
   2   1 -15 3653.74 143.385   2
   1  -2 -15 3557.31 108.934  19
  -1   2 -15 3661.10 119.341  20
  -2   1 -15 3572.80 117.589  20
   2  -1 -15 3379.03 109.995  19
  -2   1 -15 3653.46 118.965  19
   1   2 -15 3695.87 119.646  19
   2   1 -15 3571.43 116.932  19
   1   2 -15 3623.14 119.726  20
  -1   2 -15 3530.08 119.636  19
  -2  -1 -15 3475.19 112.080  20
  -1  -2 -15 3614.92 111.284  20
  -2   1 -15 3459.05 111.978  15
  -1   2 -15 3481.69 116.468  15
   1   2 -15 3637.60 118.431  16
   2  -1 -15 3658.87 116.430  16
   2   1 -15 3425.12 117.353  15
   2   1 -15 3748.92 118.801  16
  -1   2 -15 3432.86 110.784  17
  -2  -1 -15 3567.52 108.588  15
  -1   2 -15 3562.54 116.873  16
   1   2 -15 3747.70 118.571  15
  -2   1 -15 3446.15 113.937  17
  -2   1 -15 3696.23 106.246  10
  -1   2 -15 3585.73 98.8563  10
  -1   2 -15 3598.71 113.974   8
   1   2 -15 3557.96 97.0759   9
   2   1 -15 3499.82 104.566   9
   2  -1 -15 3550.68 112.775   9
  -2   1 -15 3739.69 119.046  14
   2   1 -15 3577.00 96.7002  14
  -1   2 -15 3462.98 91.3914  13
   1  -2 -15 3650.25 110.167  14
   2  -1 -15 3538.90 101.790  14
  -2   1 -15 3462.68 92.0692  13
  -1  -2 -15 3619.98 116.314  14
  -2  -1 -15 3678.00 119.014  14
   2  -1 -15 3501.98 91.2758  13
  -2   1 -15 3448.84 90.2694  12
   2   1 -15 3418.18 107.571  12
   2  -1 -15 3516.39 105.136  12
   1   2 -15 3538.39 106.547  12
  -1   2 -15 3442.98 98.7586  12
   1  -2 -15 3489.54 90.9756  13
   1   2 -15 3677.79 113.051  11
   2   1 -15 3501.50 106.235  11
  -2  -1 -15 3650.79 111.622  10
   2   1 -15 3540.06 103.297  10
   1  -2 -15 3771.25 115.577  10
   2  -1 -15 3593.49 100.508  11
   1   2 -15 3566.83 96.3177  10
   2  -1 -15 3577.60 111.999  10
   2  -1 -13 6062.80 161.680   7
   2   1 -13 6414.83 197.589   4
   1   2 -13 6307.57 171.230   7
   2   1 -13 6071.73 167.596   7
  -2   1 -13 5929.23 186.226   5
  -2  -1 -13 6054.35 151.901   2
  -1   2 -13 6239.82 195.323   3
   1  -2 -13 6302.75 175.163   4
   1   2 -13 6003.86 192.675   2
   2  -1 -13 5843.73 187.808   4
   2   1 -13 6375.51 198.077   2
  -2   1 -13 6288.72 170.752  20
   2  -1 -13 5559.93 159.994  19
  -1   2 -13 6317.96 172.137  19
  -2  -1 -13 5844.00 162.779  20
   1  -2 -13 6109.67 159.310  19
   1   2 -13 5978.00 171.197  19
  -1   2 -13 6386.49 171.469  20
   2   1 -13 6362.88 169.674  19
   1   2 -13 6153.16 171.643  20
  -1  -2 -13 6218.76 161.138  20
   1   2 -13 6006.99 169.592  16
  -2   1 -13 6356.92 165.911  15
  -2  -1 -13 5924.78 158.324  15
  -1   2 -13 5969.87 162.137  17
  -2   1 -13 6076.45 166.017  17
   2   1 -13 6450.84 170.325  16
   2  -1 -13 6117.14 166.893  16
   2   1 -13 6129.47 169.438  15
  -1   2 -13 6175.88 169.059  15
  -1   2 -13 6023.77 168.564  16
   1   2 -13 6091.28 169.632  15
   2   1 -13 6067.12 155.073   9
  -2   1 -13 6119.08 157.006  10
   1   2 -13 5980.47 146.842   9
   2  -1 -13 6190.67 164.543   9
  -1   2 -13 5957.62 164.640   8
  -1   2 -13 6263.97 149.908  10
  -2   1 -13 6328.49 147.194  13
   2  -1 -13 6121.11 152.341  14
  -2  -1 -13 6132.97 169.760  14
  -2   1 -13 6185.78 169.891  14
  -1  -2 -13 6422.82 169.272  14
  -1   2 -13 5967.47 145.599  13
   2   1 -13 6264.76 147.240  14
   1  -2 -13 6327.36 161.534  14
   2  -1 -13 5987.47 145.527  13
   1  -2 -13 6017.05 144.990  13
   2   1 -13 6080.80 161.038  12
   1   2 -13 6077.33 159.423  12
   2  -1 -13 6144.06 158.386  12
  -1   2 -13 5923.58 151.925  12
   1   2 -13 6019.32 163.584  11
   2  -1 -13 6107.70 163.809  10
   2   1 -13 6331.96 159.117  11
   2   1 -13 6179.62 154.664  10
   1   2 -13 5975.49 146.617  10
   2  -1 -13 6030.73 149.282  11
   2   1 -11 5093.23 162.762   4
   2   1 -11 4862.84 135.489   7
   2  -1 -11 4846.68 129.610   7
  -2   1 -11 4801.60 151.042   5
   1   2 -11 4615.89 135.803   7
   1   2 -11 4844.75 159.144   2
  -1   2 -11 4866.23 156.536   3
   2  -1 -11 4335.72 153.997   4
   2   1 -11 4718.86 160.668   2
   1   2 -11 5059.08 131.234  18
  -2  -1 -11 4779.26 131.642  20
   1  -2 -11 4844.48 127.061  19
   2   1 -11 4938.77 137.818  19
  -1  -2 -11 4897.09 128.078  20
  -1   2 -11 4828.44 138.194  20
   1   2 -11 4891.04 139.319  20
   1   2 -11 4773.95 138.738  19
  -1   2 -11 5065.53 139.717  19
   2  -1 -11 4720.34 127.970  19
  -1   2 -11 4790.36 134.862  16
  -2  -1 -11 4924.28 127.042  15
  -1   2 -11 4676.60 129.266  17
  -1   2 -11 4937.70 136.976  15
  -2   1 -11 4772.13 133.045  17
   1   2 -11 4843.14 136.855  16
   1   2 -11 5002.32 138.737  15
   2   1 -11 4815.85 136.652  15
   2   1 -11 4676.95 135.364  16
   2  -1 -11 4747.61 133.250  16
  -2   1 -11 5014.80 133.200  15
   1   2 -11 4966.09 136.600   8
   1   2 -11 4832.89 116.373   9
  -1   2 -11 4931.71 119.258  10
  -2   1 -11 4792.90 126.514  10
   2  -1 -11 4783.27 133.730   9
  -2   1 -11 4505.26 127.689   8
  -1   2 -11 4837.99 133.819   8
   2   1 -11 4863.29 125.375   9
  -2  -1 -11 4775.42 137.738  14
   1  -2 -11 4872.47 130.764  14
  -2   1 -11 5050.38 139.328  14
  -2   1 -11 4837.43 119.946  13
   2   1 -11 4953.32 115.241  14
  -1  -2 -11 5180.27 139.200  14
   2  -1 -11 4873.26 121.731  14
   2  -1 -11 4781.64 119.100  13
   1   2 -11 4782.39 129.903  12
   1  -2 -11 4832.90 118.606  13
  -1   2 -11 4779.62 118.968  13
   2   1 -11 4822.56 131.423  12
   2  -1 -11 4766.20 128.868  12
  -1   2 -11 4803.74 123.956  12
   2   1 -11 4718.10 126.866  11
   2  -1 -11 4686.79 117.683  11
   1   2 -11 4655.59 132.552  11
   1   2 -11 4678.83 115.230  10
   2  -1 -11 4770.20 132.284  10
   1   2  -9 2043.20 72.2757   7
  -2   1  -9 2139.83 83.3013   5
  -1   2  -9 2145.85 70.3504   8
   2   1  -9 2218.72 72.8158   7
   2  -1  -9 2186.46 67.2708   7
  -1   2  -9 2082.78 86.1745   3
   2  -1  -9 1893.49 87.7699   4
   2   1  -9 2184.93 82.9981   1
   2   1  -9 2090.30 90.3686   2
  -1   2  -9 1973.82 72.0264  19
   1   2  -9 2086.86 74.4323  19
  -1  -2  -9 2062.56 64.2257  20
   1   2  -9 2135.62 74.0564  20
   2   1  -9 2131.56 61.6560  18
  -1   2  -9 2149.90 73.7290  20
   1   2  -9 2228.42 69.4804  18
   2  -1  -9 2012.55 64.6387  19
   1  -2  -9 2091.98 63.6033  19
   2   1  -9 2236.05 73.6696  19
   2   1  -9 2156.71 72.7589  15
  -1   2  -9 1972.05 70.2580  16
   2   1  -9 2133.90 72.3056  16
  -1   2  -9 2013.46 65.7153  17
  -2  -1  -9 2061.48 62.5150  15
   1   2  -9 1998.79 71.8545  16
  -2   1  -9 2107.82 68.9784  15
   1   2  -9 2126.43 73.9363  15
   2  -1  -9 2117.61 69.0758  16
   2  -1  -9 2067.46 71.5863   9
   2   1  -9 2139.56 64.4076   9
  -2   1  -9 2147.13 66.7978   8
   1   2  -9 2205.37 73.3212   8
  -2   1  -9 2102.32 65.4973  10
   1   2  -9 2110.14 56.2665   9
  -1   2  -9 2141.36 58.4043  10
   2  -1  -9 2178.68 61.1542  14
  -2   1  -9 2060.72 62.5048  13
  -1  -2  -9 2289.81 75.1895  14
   1  -2  -9 2182.11 69.6759  14
   2  -1  -9 2121.53 62.0006  13
  -2  -1  -9 2112.45 74.7983  14
   1  -2  -9 2128.51 61.4534  13
  -1   2  -9 2140.08 62.3603  13
   2   1  -9 2087.88 69.9545  12
   1   2  -9 1907.49 68.1077  12
   2  -1  -9 2098.85 68.3516  12
   1   2  -9 2046.03 54.4953  10
   2  -1  -9 2000.69 55.8145  11
   2   1  -9 2053.76 65.9026  11
   1  -2  -7 2973.88 75.3415   7
  -2   1  -7 3002.66 80.0441   8
   1   2  -7 2936.56 86.8691   7
   2   1  -7 2944.88 105.711   2
   2   1  -7 2936.69 97.4206   1
   2  -1  -7 2890.01 107.991   4
   2   1  -7 2891.95 75.0284  18
  -1  -2  -7 2880.27 76.4284  20
   1   2  -7 2931.02 83.3090  18
  -1   2  -7 3012.77 87.9961  19
   1   2  -7 2713.72 87.7707  19
   2  -1  -7 2734.31 77.5743  19
   1   2  -7 2977.77 87.6116  20
   1   2  -7 2959.67 87.8989  15
  -1   2  -7 2954.58 84.1628  16
   1   2  -7 2939.03 87.4895  16
  -1   2  -7 2937.58 78.7810  17
  -2  -1  -7 2994.50 75.7208  15
   2  -1  -7 3028.20 82.5299  16
   2   1  -7 2933.12 86.7068  16
   2   1  -7 2950.55 86.2924  15
   2  -1  -7 2953.02 85.5361   9
  -2   1  -7 2878.35 77.4197   9
   2   1  -7 2985.55 80.0329   9
   1   2  -7 2878.36 70.8597   9
   1   2  -7 2908.66 86.0795   8
   1  -2  -7 2905.57 83.1995  14
  -2  -1  -7 2940.86 89.5502  14
   2  -1  -7 2946.78 75.1139  14
  -2   1  -7 2904.07 80.2417  13
   2  -1  -7 2918.94 79.2692  13
  -1  -2  -7 2930.54 88.3547  14
   1  -2  -7 2930.06 78.7006  13
  -1   2  -7 2885.83 79.3277  13
   2   1  -7 2981.69 80.8609  11
   2   1  -5 1745.99 73.5745   2
   2   1  -5 1683.25 66.9420   1
   2   1  -5 1776.05 49.2114  18
  -1   2  -5 1930.26 58.7953  19
   1   2  -5 1777.30 57.2735  20
   2  -1  -5 1709.23 51.6685  16
   2   1  -5 1845.75 57.3632  15
  -1   2  -5 1794.55 54.4626  16
  -1   2  -5 1899.47 50.2400  17
   1   2  -5 1699.08 57.5412  15
   2   1  -5 1775.58 53.7902   9
  -2   1  -5 1760.29 51.4341   9
   2  -1  -5 1821.35 58.8167   9
  -2   1  -5 1906.73 56.2803  13
  -1  -2  -5 1754.27 59.6313  14
   1  -2  -5 1820.96 56.9497  14
  -2  -1  -5 1794.59 60.0548  14
  -1   2  -5 1838.16 55.5914  13
   1   2  -5 1728.35 57.2128   8
   1   2  -5 1829.04 58.5291   7
   1  -2  -3 357.408 19.9790  18
  -1   2  -3 317.497 19.5723  19
  -2  -1  -3 409.076 19.2194  12
  -2  -1  -3 359.598 27.5981   4
   2   1  -1 2968.81 76.7338  14
   1  -2  -1 3201.11 78.5859  11
   1   2  -1 3480.58 77.2344  10
   1   2   1 3282.07 80.2700  17
   1  -2   3 377.391 17.8397  16
   1   2   3 350.928 19.1951  17
  -2  -1   3 367.168 17.7311  18
   2   1   3 338.016 27.1219   3
  -2  -1   5 1785.61 62.7026   6
  -1  -2   5 1755.21 72.6829   5
   2  -1   5 1875.22 67.1308   5
  -2  -1   5 1832.86 76.4026   4
   1  -2   5 1895.97 75.1107   5
  -2  -1   5 1686.22 67.5792   1
   2  -1   5 1762.93 71.9379   3
  -2   1   5 1793.23 77.9396   4
   2   1   5 1660.82 69.8910   3
   1  -2   5 1788.99 67.3702   3
  -2  -1   5 1751.25 48.9807  18
  -2   1   5 1821.44 49.9482  19
  -1  -2   5 1740.63 55.9946  18
   1  -2   5 1797.46 50.2135  17
   2   1   5 1709.20 57.9462  17
   1   2   5 1824.76 56.5127  17
   1  -2   5 1874.42 54.6643  16
   2  -1   5 1708.09 56.0660  17
   2   1   5 1766.77 58.2378  10
   2  -1   5 1818.80 52.3473   9
  -2   1   5 1856.30 55.7926  13
  -2   1   5 1812.42 49.9021  14
  -1   2   5 1857.31 55.8009  13
  -1  -2   5 1850.76 60.6882  12
  -2  -1   5 1827.22 60.8280  12
  -2   1   5 1915.52 60.0391  12
   1   2   5 1879.88 59.6888  10
   1  -2   5 1947.31 60.2088  11
  -1  -2   5 1759.57 58.6315  11
  -2  -1   5 1818.41 54.6697  11
  -1   2   7 2995.89 75.2929   7
   2  -1   7 3099.20 98.4788   5
  -2  -1   7 2919.04 95.4343   6
  -2  -1   7 2948.67 106.436   4
   1  -2   7 2816.78 104.315   5
  -2  -1   7 2877.77 97.1861   1
   2  -1   7 2971.76 105.178   3
   1  -2   7 2832.42 98.0470   3
  -2   1   7 2545.91 102.789   4
  -1  -2   7 3042.84 83.3024  18
  -2   1   7 2935.39 77.5740  19
   1   2   7 3011.70 85.7298  17
   2  -1   7 2871.47 83.9497  17
   1  -2   7 2902.36 84.0187  16
   2   1   7 2906.33 87.2066  17
   1  -2   7 2879.63 78.5522  17
   2  -1   7 2841.77 83.3979  16
   2  -1   7 3009.03 82.0452  10
  -1  -2   7 2842.05 71.0934   9
   1  -2   7 3129.10 73.9666  10
  -2   1   7 2891.18 75.1625  14
  -2   1   7 2892.17 79.9430  13
   2  -1   7 2880.21 79.5911  13
  -2   1   7 3113.25 86.4694  12
   1  -2   7 2893.19 79.0544  13
  -1   2   7 2977.33 79.9764  13
  -2  -1   7 3020.86 87.5304  12
  -1  -2   7 3056.36 87.6342  12
  -1  -2   7 2929.34 86.3874  11
  -1   2   7 2998.29 88.4485  10
   2   1   7 2912.66 86.5968  10
   1   2   7 2839.78 87.8332  10
   1  -2   7 3152.96 88.6386  11
  -2  -1   7 2832.47 81.0908  11
   2  -1   9 1976.59 86.5666   6
   1  -2   9 2158.65 92.6557   5
  -1   2   9 2180.67 63.2951   7
   2   1   9 2012.07 87.3508   6
   2  -1   9 2003.44 65.1578   8
  -2  -1   9 2034.98 84.4659   6
  -2  -1   9 2096.49 89.8027   4
   2  -1   9 2098.53 83.0526   5
  -1   2   9 1846.13 74.8464   4
  -2   1   9 1962.85 86.4224   4
   2  -1   9 2057.04 89.2833   3
  -2   1   9 2223.38 66.0937  19
   1   2   9 2170.32 64.6058  20
   2   1   9 2048.36 71.3584  17
   2  -1   9 1950.87 71.2146  16
   1   2   9 2054.78 70.8493  17
   1  -2   9 2098.53 66.4514  17
   2  -1   9 2044.70 68.7415  17
   1  -2   9 2107.79 58.1641  10
   2  -1   9 2117.16 66.1433  10
  -2  -1   9 2120.29 63.9308   9
  -1  -2   9 1987.17 55.9907   9
  -1   2   9 2024.85 66.7958  14
  -2   1   9 2085.29 60.2061  14
  -2   1   9 2132.96 62.4367  13
   2  -1   9 1993.80 61.0919  13
   1  -2   9 2111.51 61.4168  13
  -2   1   9 2197.19 70.5995  12
  -1  -2   9 2083.39 71.1889  12
  -1   2   9 2182.22 62.8016  13
  -2  -1   9 2152.85 71.8907  12
   1  -2   9 2056.17 72.9303  11
  -2  -1   9 2029.62 66.2235  11
  -1   2   9 2146.25 75.4080  10
   2   1   9 2101.93 72.1574  10
   1   2   9 2293.91 76.1830  10
  -1  -2   9 2183.26 71.9127  11
   2  -1  11 4948.00 130.509   8
   1  -2  11 4763.72 161.264   5
   2  -1  11 5055.28 153.328   5
   2  -1  11 4807.86 158.731   6
  -2  -1  11 4801.72 157.067   6
  -1  -2  11 4740.55 159.883   6
   2   1  11 4777.79 157.048   6
  -1   2  11 4924.57 127.086   7
  -1   2  11 4550.92 137.360   4
  -2   1  11 5048.82 153.732   4
   1   2  11 4718.43 128.428  20
  -2   1  11 4857.21 130.006  19
   2  -1  11 4696.97 132.543  15
   2   1  11 4927.92 137.674  17
   1  -2  11 4605.13 130.080  17
   1   2  11 4963.29 137.070  17
   2  -1  11 4933.72 134.143  17
  -2  -1  11 4833.49 126.024   9
   2  -1  11 4867.70 128.293  10
  -2   1  11 4941.95 122.405  14
  -2   1  11 4963.51 121.183  13
  -1   2  11 4961.84 130.920  14
   2  -1  11 4802.26 120.627  13
  -2   1  11 5003.20 132.105  12
   1  -2  11 4838.12 120.109  13
  -2  -1  11 4990.94 133.959  12
  -1   2  11 4990.94 121.046  13
  -1  -2  11 4905.95 133.070  12
  -1   2  11 4885.62 138.202  10
  -2  -1  11 4857.11 128.569  11
   2   1  11 4903.30 135.470  10
   1  -2  11 4874.10 120.341  10
   1  -2  11 4972.55 138.769  11
   1   2  11 4956.11 137.657  10
  -1  -2  11 4797.55 134.278  11
   2   1  13 5993.83 193.836   6
  -1   2  13 5966.74 157.521   7
   1  -2  13 6328.07 200.228   6
  -2   1  13 6008.50 194.651   6
   1  -2  13 6126.59 197.695   5
  -2  -1  13 6006.34 191.839   6
  -1  -2  13 6155.70 197.772   6
  -2   1  13 6298.71 162.227   7
   2  -1  13 6336.83 197.676   6
   1  -2  13 6294.14 183.701   2
  -2   1  13 5830.36 180.263   4
  -1   2  13 6075.91 166.670   4
   2  -1  13 6077.65 165.929   2
  -1   2  13 6163.59 164.449  20
  -2  -1  13 5901.17 168.011  19
  -2   1  13 6053.42 161.709  19
   1   2  13 6061.93 160.592  20
   2   1  13 6168.87 168.092  17
   2  -1  13 6044.67 164.861  17
   2  -1  13 6173.04 165.610  15
  -2  -1  13 5965.97 154.236   9
   2  -1  13 6037.93 160.961   8
  -2   1  13 6185.86 146.446  13
  -1   2  13 6190.17 160.149  14
   2  -1  13 6019.90 146.049  13
  -1   2  13 6145.09 145.996  13
  -2   1  13 6303.19 152.101  14
  -1   2  13 6084.35 152.960  12
  -1  -2  13 6100.66 160.586  12
  -2  -1  13 6070.82 162.457  12
  -2   1  13 6171.71 159.077  12
   1  -2  13 6129.14 145.547  13
   1  -2  13 5985.27 149.500  10
   1  -2  13 6057.73 167.956  11
  -1  -2  13 5949.99 146.611  10
  -1  -2  13 6177.86 164.412  11
   2   1  13 6021.70 164.259  10
   2  -1  13 6196.05 157.984  10
  -2  -1  13 6100.94 158.504  11
  -1   2  13 5864.82 167.437  10
   1   2  13 6210.16 168.588  10
   1  -2  15 3548.62 114.138   8
  -2   1  15 3619.71 127.968   4
   2  -1  15 3504.32 142.655   6
  -2  -1  15 3503.28 143.672   6
   1  -2  15 3361.94 143.680   6
  -1   2  15 3393.10 112.107   4
  -2   1  15 3746.54 143.850   6
  -1  -2  15 3551.97 144.144   6
   2   1  15 3636.09 143.438   6
  -1   2  15 3479.98 108.280   7
  -2   1  15 3176.02 107.518   7
   2  -1  15 3501.75 114.658   2
   1  -2  15 3661.94 130.700   2
  -1  -2  15 3479.18 140.665   2
  -1   2  15 3495.75 114.011  20
   1   2  15 3529.84 110.368  20
  -2   1  15 3561.59 118.422  20
  -2   1  15 3648.54 111.429  19
  -2  -1  15 3772.29 118.424  19
  -2   1  15 3674.95 117.157  16
   2   1  15 3672.84 117.120  17
   2  -1  15 3791.23 115.354  15
   2  -1  15 3513.40 113.543  17
   2  -1  15 3570.70 110.801   8
  -1   2  15 3559.83 107.472  14
  -2   1  15 3495.89 91.2789  13
   1   2  15 3597.15 114.566  14
  -2   1  15 3580.58 101.092  14
  -1   2  15 3532.68 91.5055  13
   2  -1  15 3429.64 90.9583  13
   1  -2  15 3395.16 90.2530  13
   1   2  15 3389.24 85.4375  12
  -2   1  15 3549.49 105.843  12
  -2  -1  15 3481.46 108.335  12
  -1  -2  15 3555.40 108.240  12
  -1   2  15 3639.17 100.828  12
   1  -2  15 3751.95 118.188  11
  -1  -2  15 3486.86 112.955  11
   1  -2  15 3402.15 98.2937  10
   2   1  15 3665.30 114.489  10
  -2  -1  15 3430.82 106.002  11
   1   2  15 3534.55 116.123  10
   2  -1  15 3397.69 104.795  10
  -1  -2  15 3419.03 96.7111  10
  -1   2  15 3550.13 116.396  10
  -1  -2  17 1730.38 100.692   6
   1   2  17 1721.64 103.088   6
  -2   1  17 1697.02 84.0621   4
  -1   2  17 1542.21 68.9299   7
  -2   1  17 1748.39 73.7787   7
  -1   2  17 1777.82 74.3717   4
   2  -1  17 1908.87 104.885   6
   2   1  17 1668.40 99.2271   6
  -2   1  17 1791.68 101.213   6
  -2  -1  17 1623.57 97.7752   6
   1  -2  17 1673.44 101.376   6
   1  -2  17 1740.95 86.4648   2
   2  -1  17 1676.60 74.7672   2
  -1  -2  17 1667.07 95.8889   2
   1   2  17 1597.65 71.6294  20
  -2   1  17 1605.86 76.0008  20
  -2   1  17 1659.76 70.7723  19
  -2  -1  17 1545.81 74.4124  19
  -1   2  17 1641.25 74.6643  20
   2   1  17 1591.87 73.3340  17
   2  -1  17 1420.24 73.8278  15
  -2   1  17 1604.52 75.7042  16
   2  -1  17 1586.96 71.8084  17
   2  -1  17 1612.08 70.7272   8
   1  -2  17 1629.47 74.1069   8
  -2   1  17 1590.22 61.2181  14
   1   2  17 1597.01 71.4475  14
  -1   2  17 1664.87 67.1460  14
   2  -1  17 1651.32 51.1005  13
  -1   2  17 1644.39 50.8749  13
  -2  -1  17 1571.42 67.1729  12
   1   2  17 1725.51 51.0032  13
   1   2  17 1624.87 47.9316  12
   1  -2  17 1630.65 50.3289  13
  -1  -2  17 1652.23 67.4252  12
  -2   1  17 1735.96 66.0097  12
  -1   2  17 1770.09 61.7831  12
   1  -2  17 1612.73 61.6059  10
  -2  -1  17 1588.20 67.2959  11
   1   2  17 1764.43 77.4362  10
   2   1  17 1634.63 72.8785  10
  -1  -2  17 1655.07 59.7120  10
  -1  -2  17 1667.90 72.6050  11
  -1   2  17 1644.78 75.2869  10
   2  -1  17 1605.65 66.4905  10
  -1  -2  19 1022.19 81.8012   6
   2  -1  19 1055.09 84.2502   6
  -1   2  19 881.308 78.3036   6
   2   1  19 861.816 75.8850   6
   1   2  19 682.092 78.9291   6
  -1   2  19 835.222 51.5406   7
   1  -2  19 890.248 79.5920   6
  -2  -1  19 911.354 78.9584   6
  -2   1  19 954.210 80.2706   6
  -2   1  19 917.622 55.9623   7
  -1  -2  19 971.021 76.0953   2
   2  -1  19 937.873 58.1307   2
   1  -2  19 871.641 65.5143   2
  -1   2  19 872.365 58.5226  20
  -2   1  19 959.823 60.1076  20
  -2  -1  19 864.756 57.1401  19
   1   2  19 875.744 54.5903  20
  -2   1  19 874.023 55.0652  19
  -2   1  19 925.212 60.7239  16
   2  -1  19 920.219 54.4366  17
   2   1  19 919.615 55.6700  17
   2  -1  19 846.405 54.4684  15
  -1   2  19 849.920 58.4707  16
   2  -1  19 912.261 54.6429   8
   1  -2  19 966.160 59.3989   8
  -1   2  19 907.491 49.6423  14
  -1   2  19 876.175 33.4580  13
  -2   1  19 877.001 44.7388  14
   2   1  19 939.759 55.3724  14
   1   2  19 942.488 54.0902  14
  -1   2  19 946.760 44.6950  12
  -2  -1  19 907.569 50.1842  12
  -1  -2  19 914.777 50.3328  12
  -2   1  19 987.621 49.1402  12
   1   2  19 889.172 31.6970  12
   1   2  19 905.628 33.4650  13
   2  -1  19 850.982 33.2816  13
   1  -2  19 911.626 33.2521  13
  -1  -2  19 922.110 45.2345  10
  -1  -2  19 931.891 55.9471  11
  -2  -1  19 878.606 51.9488  11
   1  -2  19 908.502 46.0342  10
   2  -1  19 875.890 50.5093  10
   1   2  19 842.470 57.8129  10
   2   1  19 974.600 58.1023  10
  -1   2  19 852.462 56.8645  10
   1   2  21 89.0649 46.2533   6
  -2  -1  21 89.6337 47.2541   6
  -2   1  21 154.508 52.2988   6
   2   1  21 72.0107 43.6188   6
  -2   1  21 80.9204 28.4019   7
  -1  -2  21 120.815 50.6874   6
  -1   2  21 113.377 47.0309   6
   1  -2  21 120.428 33.0628   8
   2  -1  21 103.876 28.1291   8
  -1   2  21 90.7906 28.1679   7
   2  -1  21 149.802 46.8410   6
   1  -2  21 108.118 44.3278   6
  -2   1  21 121.749 29.7456  19
  -1   2  21 104.458 32.2557  20
  -2  -1  21 120.375 32.8895  19
  -2   1  21 85.1577 33.3615  20
   1   2  21 99.1226 28.0873  20
   2  -1  21 135.245 29.9893   2
   1  -2  21 100.883 31.9223   2
   2   1  21 105.118 12.1739  13
  -1   2  21 121.344 23.3438  14
   1   2  21 119.749 24.3388  14
  -1   2  21 104.654 12.4938  13
  -2   1  21 92.9767 18.5931  14
   2   1  21 109.727 24.5182  14
   2  -1  21 111.090 30.1241  15
   1   2  21 97.6227 12.1054  13
  -1   2  21 105.332 19.0479  12
   1   2  21 99.6520 11.8394  12
   2  -1  21 112.936 12.3976  13
  -2   1  21 81.1639 20.6082  12
  -2  -1  21 120.718 25.2748  12
  -1  -2  21 106.902 25.1745  12
  -1   2  21 98.9411 32.6164  10
  -1  -2  21 125.961 31.1456  11
   2  -1  21 74.7172 23.4102  10
   1  -2  21 76.3010 22.8020  10
   1   2  21 113.637 33.2562  10
  -2  -1  21 147.978 29.1842  11
   2   1  21 100.080 30.6282  10
  -1  -2  21 120.339 22.1858  10
   2   1  23 864.858 84.1537   6
  -2  -1  23 775.262 80.6264   6
  -1   2  23 750.232 80.5628   6
   1   2  23 749.987 76.0900   6
  -2   1  23 834.049 82.3038   6
   1  -2  23 812.077 83.3462   6
  -1  -2  23 726.616 76.2422   6
   2  -1  23 621.562 76.9853   6
   1  -2  23 717.064 62.4185   2
  -1  -2  23 823.380 63.0628  19
  -2   1  23 767.325 61.3182  20
  -2  -1  23 670.491 58.1466  19
   1   2  23 660.395 52.9515  20
  -1   2  23 812.283 58.3271  20
   1  -2  23 662.137 57.4477   8
   2  -1  23 721.426 54.0151   8
  -1   2  23 763.374 28.0295  13
  -1   2  23 702.649 47.4921  14
   1   2  23 752.173 51.3106  14
  -2   1  23 751.787 45.0195  14
   2   1  23 751.994 28.1631  13
   1   2  23 753.812 30.2697  12
  -2  -1  23 704.698 46.2170  12
  -1   2  23 814.087 41.9319  12
   2  -1  23 726.890 27.7638  13
   1   2  23 672.892 26.9573  13
  -1  -2  23 773.056 47.9836  12
  -2   1  23 683.547 44.1961  12
   2   1  23 738.879 54.5586  10
  -1  -2  23 694.657 44.3148  10
   1  -2  23 692.283 44.7302  10
   1   2  23 700.008 57.1554  10
  -1   2  23 741.381 57.3675  10
  -1  -2  23 768.226 56.0426  11
  -2  -1  23 772.304 52.5066  11
   2  -1  23 770.754 51.0090  10
  -2   1  25 1894.54 125.107   6
   1  -2  25 2075.71 132.631   6
   1   2  25 1921.76 127.621   6
  -1  -2  25 1891.17 125.402   6
   2  -1  25 1957.47 126.078   6
  -2  -1  25 1779.11 123.622   6
   2   1  25 1820.61 122.974   6
  -1   2  25 1946.57 129.598   6
   1  -2  25 1766.45 103.897   2
  -1  -2  25 2158.00 104.067  19
  -1   2  25 1898.93 94.1401  20
   1   2  25 1815.01 90.0856  20
  -2  -1  25 1790.39 93.4523  19
  -2   1  25 1772.15 94.4903  20
   2  -1  25 1769.96 96.1441  16
   1  -2  25 1838.86 91.6944   8
   2  -1  25 1905.13 90.3012   8
  -2   1  25 1920.68 79.0715  14
  -1   2  25 1863.88 82.5874  14
   2   1  25 1798.53 50.2591  13
  -1   2  25 1888.93 50.1885  13
   2  -1  25 1785.29 50.0031  13
  -1  -2  25 1904.10 78.9477  12
  -2  -1  25 1826.34 78.8398  12
  -1   2  25 1875.94 70.1808  12
  -2   1  25 1892.76 76.5381  12
   1   2  25 1866.07 50.3015  13
   1   2  25 1840.79 56.0153  12
  -1   2  25 1801.14 90.9665  10
  -1  -2  25 1897.01 78.1477  10
   2   1  25 1730.83 87.1493  10
   2  -1  25 1805.14 82.6504  10
   1   2  25 1827.31 91.0122  10
   1  -2  25 1897.26 78.7324  10
  -2   1  27 1184.90 102.321   6
   1  -2  27 1238.29 106.424   6
   2  -1  27 1355.13 84.6110   7
   2   1  27 958.872 97.4730   6
  -1   2  27 1192.58 108.706   6
  -1  -2  27 1166.61 102.041   6
  -2  -1  27 1249.57 104.297   6
   1   2  27 1033.48 105.678   6
   2  -1  27 1177.77 107.915   6
  -1  -2  27 1133.88 78.2663   7
  -2  -1  27 1243.84 81.9860  20
  -1   2  27 1154.72 76.6669  20
  -2   1  27 1162.16 77.4226  20
   1   2  27 1129.96 73.7591  20
  -1  -2  27 1144.51 78.8460  19
  -2  -1  27 1096.77 74.0621  19
  -2   1  27 1153.84 77.6717  16
  -1   2  27 1206.07 81.1718  16
   1  -2  27 1330.97 84.1675  16
   2  -1  27 1127.13 79.1906  16
  -1  -2  27 1244.01 78.2862   8
   2  -1  27 1146.41 72.3371   8
   1  -2  27 1137.37 73.4297   8
  -1   2  27 1155.02 64.8435  14
  -2   1  27 1152.23 60.7785  14
  -2   1  27 1026.90 56.0427  12
  -2  -1  27 1082.32 60.1616  12
   1   2  27 1056.45 39.8246  12
  -1   2  27 1086.10 51.7393  12
  -1  -2  27 1114.34 59.5977  12
  -1  -2  27 1145.39 61.3579  10
   1  -2  27 1082.74 60.7890  10
   2  -1  27 999.191 63.1087  10
   2   1  27 1113.73 71.1721  10
  -1   2  27 1142.76 73.3107  10
   1   2  27 1052.34 71.2849  10
   1  -2  29 838.622 73.2305   7
  -1  -2  29 730.135 70.4374   7
  -2   1  29 910.928 101.092   6
   2  -1  29 977.246 75.4383   7
   1  -2  29 765.864 89.3735   6
  -2  -1  29 918.089 97.2115   6
   2  -1  29 913.425 95.5733   6
  -1   2  29 946.409 101.084   6
  -2  -1  29 898.274 72.0568   7
   1   2  29 911.358 97.8627   6
  -1  -2  29 794.637 89.8194   6
   2   1  29 833.616 92.4898   6
  -1  -2  29 935.940 73.4471  20
  -2   1  29 912.885 73.2136  20
  -2  -1  29 842.934 71.1501  19
  -1  -2  29 872.300 70.3111  19
  -2  -1  29 936.817 76.7627  20
  -1   2  29 860.175 68.7204  20
   1   2  29 812.316 66.4691  20
  -2   1  29 849.417 71.4984  16
   2  -1  29 960.092 77.6099  16
  -2  -1  29 912.775 72.9433  16
   1  -2  29 923.759 70.6837  15
  -1   2  29 906.785 72.3950  16
  -1  -2  29 965.628 72.9064  16
   1  -2  29 912.990 76.3108  16
   2   1  29 923.925 75.7800  16
   1   2  29 911.107 73.9319  16
  -1  -2  29 881.641 70.5051   8
   1  -2  29 903.794 69.5578   8
  -2  -1  29 894.440 71.3279   8
   2  -1  29 835.706 65.6816   8
   2   1  29 944.412 64.9510  14
  -2   1  29 819.273 53.4045  14
  -1  -2  29 932.459 55.2609  12
  -2  -1  29 840.328 54.6648  12
  -1   2  29 832.936 46.5650  12
  -2   1  29 870.951 53.1539  12
   1   2  29 860.355 35.7103  12
  -1   2  29 725.821 63.4894  10
   2   1  29 842.297 65.4716  10
  -1  -2  29 822.017 53.5767  10
   1  -2  29 863.458 57.0259  10
   1   2  29 845.714 68.3043  10
   2  -1  29 828.068 59.3117  10
   2   1  31 90.5791 37.4893   7
   2  -1  31 167.159 62.0788   6
  -2  -1  31 61.9902 44.5202   6
   2   1  31 161.945 65.1086   6
  -1  -2  31 106.903 41.6268   7
   1  -2  31 45.9932 47.9427   6
  -2   1  31 110.261 56.2266   6
  -1   2  31 171.958 37.8904   7
   1  -2  31 58.6364 36.8018   7
   1   2  31 133.747 39.0336   7
   2  -1  31 83.6004 35.7441   8
   1   2  31 100.401 56.9970   6
  -1  -2  31 92.0878 34.8494   8
  -2   1  31 67.1498 31.7540   7
  -1  -2  31 67.5671 55.4405   6
   1  -2  31 107.799 34.5394   8
  -2  -1  31 40.3877 32.6751   7
   2  -1  31 87.6018 40.6427   7
  -1   2  31 124.830 59.4475   6
  -2  -1  31 115.489 43.4595  20
  -1   2  31 55.6145 32.9583  20
  -1  -2  31 61.8537 35.8267  20
  -2   1  31 77.1401 37.8857  20
   1   2  31 55.7839 32.3008  20
   2  -1  31 54.6882 33.8121  16
  -1   2  31 85.4542 38.3819  16
  -1  -2  31 109.042 39.4709  16
   2   1  31 110.610 40.2463  16
  -2  -1  31 93.3895 34.6800  16
   1   2  31 169.317 44.9909  16
  -2   1  31 56.3560 35.9546  16
   1  -2  31 77.8633 36.6813  16
  -2  -1  31 59.7270 36.7524   8
  -2   1  31 81.2219 21.5749  14
   2   1  31 102.477 24.7508  14
   1   2  31 77.8225 23.7492  14
   1   2  31 65.4287 12.2555  12
  -1  -2  31 119.567 27.1883  12
  -2  -1  31 83.8054 24.1872  12
  -1   2  31 73.1451 19.1173  12
  -2   1  31 73.1226 21.4972  12
   2  -1  31 61.7884 27.6350  10
   1  -2  31 72.0285 25.3427  10
  -1  -2  31 53.4792 23.7658  10
   2   1  31 67.1463 34.0655  10
  -1   2  31 61.1797 32.6805  10
   1   2  31 58.0283 31.5358  10
  -2   1  33 147.620 51.8860   6
   1  -2  33 143.716 43.9036   7
  -2   1  33 173.894 41.5542   7
  -2  -1  33 190.884 62.3154   6
  -1  -2  33 150.259 42.5240   7
  -1  -2  33 139.079 57.4967   6
  -1   2  33 138.640 38.0191   7
   2  -1  33 113.844 35.8581   8
   2   1  33 145.712 58.3253   6
   1  -2  33 113.083 53.8943   6
  -2  -1  33 160.645 43.2627   7
  -1  -2  33 130.712 44.4143   8
   1  -2  33 133.992 41.0378   8
   1   2  33 121.927 62.0638   6
  -1   2  33 170.084 62.6448   6
   1   2  33 177.613 44.3020   7
   2  -1  33 159.217 44.5248   7
   2  -1  33 121.726 57.6042   6
   2   1  33 178.548 43.0841   7
  -1  -2  33 148.164 41.9730  20
  -2  -1  33 142.309 43.2553  20
   1   2  33 197.847 43.4914  20
  -2   1  33 154.982 42.4013  20
  -1   2  33 175.506 41.8037  20
   2   1  33 143.740 41.2820  16
  -2   1  33 131.931 40.1683  16
  -1   2  33 237.911 46.5339  16
   1   2  33 134.282 43.0850  16
   1  -2  33 102.199 40.0498  16
  -1  -2  33 105.934 40.4441  16
   2  -1  33 90.2983 35.3218  16
  -2  -1  33 134.563 40.9170  16
   2   1  33 169.240 38.7107   8
  -2  -1  33 76.5337 36.3080   8
   1   2  33 134.063 28.7229  14
   2   1  33 168.736 33.2312  14
  -2  -1  33 108.931 26.3852  12
  -1   2  33 145.546 24.2502  12
  -1  -2  33 138.041 27.7247  12
  -2   1  33 159.757 27.1230  12
   1   2  33 132.675 15.4116  12
   1   2  33 118.181 37.9812  10
   2  -1  33 75.0542 29.1121  10
   2   1  33 152.676 39.2561  10
  -1  -2  33 163.422 31.4457  10
   1  -2  33 96.5834 29.8877  10
  -1   2  33 150.582 41.3486  10
  -2  -1  35 345.811 80.7898   6
   2  -1  35 158.187 43.9881   7
  -1  -2  35 150.256 63.1097   6
   2   1  35 108.667 60.5040   6
  -1  -2  35 158.988 46.8554   7
   1  -2  35 116.847 43.6503   7
   1   2  35 162.375 40.7106   7
  -2   1  35 181.694 63.4347   6
  -2   1  35 105.362 36.6702   7
  -1   2  35 71.6564 56.9844   6
   1  -2  35 134.260 58.9268   6
   2  -1  35 171.944 41.5424   8
   2   1  35 177.555 43.6202   7
   1   2  35 192.777 67.5869   6
  -2  -1  35 158.727 45.4317   7
  -1   2  35 144.592 39.4948   7
  -1  -2  35 139.937 43.5788   8
   1  -2  35 152.255 39.0960   8
   2  -1  35 99.5094 55.7960   6
  -2   1  35 112.777 41.8954  20
   1   2  35 167.299 41.4200  20
  -1  -2  35 142.804 46.2200  20
  -1   2  35 120.147 39.9166  20
  -2  -1  35 157.817 44.4825  20
  -1  -2  35 131.810 40.9355  16
  -2   1  35 206.841 50.3603  16
   2   1  35 160.528 46.6981  16
   2  -1  35 172.726 45.1802  16
   1  -2  35 66.0518 33.2567  16
  -2  -1  35 138.984 42.3404  16
  -1   2  35 117.710 44.5521  16
   1   2  35 132.736 40.7887  16
   2   1  35 157.009 43.6631   8
  -2  -1  35 146.095 44.1999   8
  -1   2  35 132.652 28.3833  14
   1   2  35 127.786 30.4419  14
  -2  -1  35 118.460 28.6994  12
  -2   1  35 175.744 28.7967  12
   1   2  35 154.896 16.3483  12
  -1  -2  35 163.180 30.9739  12
  -1   2  35 127.125 21.8736  12
   1  -2  35 151.157 32.0450  10
   2  -1  35 94.3566 31.0748  10
   1   2  35 152.242 42.5562  10
  -1  -2  35 188.970 33.8419  10
   2   1  35 139.652 38.8522  10
  -1   2  35 132.565 37.6432  10
   1  -2  37 252.994 67.3801   6
   2  -1  37 348.017 55.6692   7
  -1   2  37 328.022 78.3586   6
  -1  -2  37 358.586 75.7737   6
   1  -2  37 385.898 59.8589   7
   2  -1  37 391.092 82.9941   6
   2   1  37 313.256 54.0029   7
   2   1  37 321.693 78.6116   6
  -2   1  37 289.168 51.3586   7
   2  -1  37 355.066 52.8406   8
  -2  -1  37 415.652 59.0042   7
   1   2  37 331.025 52.8079   7
   1   2  37 414.179 85.2946   6
  -1  -2  37 386.924 59.0169   7
  -1  -2  37 369.027 57.4102   8
   1  -2  37 275.562 51.8008   8
  -1   2  37 284.696 48.5915   7
  -2  -1  37 487.021 86.7708   6
  -2   1  37 317.599 73.1369   6
  -1  -2  37 335.800 58.7991  20
  -2  -1  37 308.527 56.0580  20
  -2   1  37 256.361 52.0745  20
  -1   2  37 351.152 56.9617  20
  -1  -2  37 265.207 56.1231  16
   2   1  37 307.696 57.0976  16
   1  -2  37 343.052 55.5932  16
   2  -1  37 269.617 51.5073  16
  -1   2  37 410.608 61.4998  16
  -2  -1  37 308.307 56.6608  16
  -2   1  37 357.138 57.1873  16
   1   2  37 282.500 53.3543  16
  -2  -1  37 315.441 57.5426   8
   2   1  37 336.928 52.2999   8
  -1   2  37 314.986 40.6302  14
  -1  -2  37 296.069 36.2176  12
  -1   2  37 314.815 31.0911  12
  -2   1  37 343.471 37.3650  12
  -2  -1  37 388.156 40.2277  12
   1   2  37 341.651 22.7031  12
   2   1  37 368.405 52.5717  10
  -1   2  37 291.927 49.2770  10
   2  -1  37 286.755 45.1632  10
   1   2  37 425.602 56.2818  10
   1  -2  37 344.250 44.1567  10
   1  -2  39 302.634 52.8496   8
   2   1  39 296.327 51.4979   7
   1   2  39 418.156 88.1228   6
  -1  -2  39 383.382 84.9639   6
   2  -1  39 333.815 61.4425   7
  -1   2  39 268.138 50.5287   7
   1   2  39 342.004 54.1346   7
   1  -2  39 435.984 86.1179   6
   2  -1  39 423.311 88.0658   6
  -2  -1  39 283.166 54.9862   7
   2  -1  39 318.617 53.2403   8
  -1  -2  39 359.343 59.1051   7
  -2   1  39 408.495 57.7785   7
  -2  -1  39 358.219 86.6069   6
  -1  -2  39 419.892 63.5048   8
   1  -2  39 318.534 57.0499   7
  -2   1  39 423.926 85.5051   6
   2   1  39 424.603 82.5667   6
  -1   2  39 295.129 79.3846   6
  -1   2  39 355.839 59.6569  20
  -2  -1  39 429.509 65.1459  20
  -2   1  39 345.987 60.5361  20
  -1  -2  39 381.940 59.9574  20
  -1   2  39 437.855 66.4708  16
   1  -2  39 334.167 58.9079  16
   1   2  39 519.219 67.1706  16
   2   1  39 357.118 60.8974  16
  -2  -1  39 333.339 58.5213  16
   2  -1  39 423.318 64.5177  16
  -2   1  39 304.673 58.8349  16
  -1  -2  39 360.129 59.3896  16
   2   1  39 339.282 54.0762   8
  -2  -1  39 296.087 58.1484   8
  -1   2  39 295.875 40.9001  14
  -2  -1  39 404.240 41.7018  12
   1   2  39 379.509 23.2153  12
  -1   2  39 347.944 32.8576  12
  -2   1  39 363.472 37.4430  12
  -1  -2  39 371.277 39.2359  12
  -1   2  39 362.970 53.9629  10
   2   1  39 349.647 52.5947  10
   2  -1  39 399.045 50.0037  10
   1  -2  39 317.175 44.8303  10
   1   2  39 266.796 49.8876  10
   2  -1  41 577.133 67.2104   8
   2  -1  41 518.917 69.3131   7
  -1  -2  41 493.945 67.4629   8
  -2  -1  41 545.282 69.8984   8
   2  -1  41 448.610 91.1013   6
  -2  -1  41 413.117 88.7268   6
  -2  -1  41 553.820 69.0168   7
   2   1  41 434.678 62.2662   7
   1   2  41 627.767 106.218   6
   1   2  41 503.690 62.8680   7
  -1  -2  41 525.781 88.3779   6
  -1   2  41 502.555 94.0024   6
   1  -2  41 585.904 101.406   6
  -2   1  41 581.230 96.9148   6
   2   1  41 446.963 88.1561   6
  -2   1  41 530.915 66.8112   7
  -1   2  41 523.357 63.3697   7
   1  -2  41 492.953 69.7751   7
   1  -2  41 389.911 60.2119   8
  -1  -2  41 596.553 72.4770   7
  -1  -2  41 612.110 76.5196  16
   1  -2  41 525.553 70.9507  16
  -1   2  41 446.748 65.1827  16
   2  -1  41 488.005 69.3471  16
   1   2  41 446.523 66.7907  16
  -2   1  41 424.040 61.1037  16
  -2  -1  41 540.462 74.1558  16
   2   1  41 557.950 69.9146  16
  -1   2  41 451.157 65.8061  20
  -2  -1  41 526.954 69.6880  20
  -1  -2  41 584.046 75.9198  20
  -2   1  41 590.576 73.0560  20
   2   1  41 517.159 64.5375   8
  -2  -1  41 471.156 45.0297  12
  -1   2  41 540.370 40.9724  12
  -1  -2  41 482.824 44.0281  12
  -2   1  41 527.775 45.3629  12
   2  -1  41 516.169 56.9949  10
  -1   2  41 544.555 64.2564  10
   2   1  41 519.509 61.1668  10
   1   2  41 528.125 64.2157  10
   1  -2  41 554.161 57.4556  10
  -2  -1  43 297.184 57.3009   8
  -2  -1  43 138.465 75.4441   6
   1  -2  43 144.372 68.2367   6
   2   1  43 265.415 84.5605   6
   2   1  43 298.790 60.3532   7
  -1  -2  43 152.708 66.0400   6
   1   2  43 236.014 53.1717   7
  -1   2  43 281.246 52.9665   7
  -1  -2  43 245.129 58.1224   8
   2  -1  43 298.522 81.1358   6
  -2   1  43 262.277 51.1486   7
  -1   2  43 231.099 80.2504   6
   2  -1  43 191.193 47.6168   8
   1  -2  43 302.161 60.0065   7
   1  -2  43 259.897 52.4170   8
   1   2  43 222.397 67.0254   6
  -2  -1  43 279.425 56.9379   7
  -1  -2  43 302.771 60.5256   7
  -2   1  43 270.389 77.1252   6
   2  -1  43 311.825 60.3584   7
  -2   1  43 236.902 54.9897  16
  -1   2  43 299.162 60.3049  16
  -2  -1  43 266.572 57.3447  16
  -1  -2  43 299.513 62.0192  16
   2   1  43 275.355 59.1187  16
   1   2  43 271.530 60.2882  16
   2  -1  43 286.891 55.6885  16
   1  -2  43 266.110 55.3415  16
  -2  -1  43 266.438 58.9457  20
  -1  -2  43 252.396 59.2516  20
  -2   1  43 316.909 60.4476  20
  -1   2  43 243.195 55.4157  20
   2   1  43 270.598 51.2463   8
  -2   1  43 314.640 62.7579   8
   1   2  43 371.065 58.5471   8
  -2  -1  43 245.121 34.9687  12
  -1   2  43 245.998 29.0254  12
  -1  -2  43 300.197 36.4060  12
  -2   1  43 272.881 35.6860  12
   1  -2  43 244.198 42.4156  10
   1   2  43 227.940 47.7620  10
   2   1  43 360.493 55.6592  10
   2  -1  43 201.239 44.0386  10
   1  -2  45 146.024 51.6827   7
   2   1  45 197.662 70.1609   6
   1   2  45 72.1893 68.9549   6
   2   1  45 113.361 48.8077   7
  -2   1  45 193.692 73.8475   6
  -2  -1  45 112.598 50.7296   8
   1  -2  45 101.593 57.6715   6
  -1  -2  45 148.214 65.5524   6
   1  -2  45 115.068 43.0993   8
  -2  -1  45 181.386 79.1206   6
   1   2  45 126.392 45.5607   7
   2  -1  45 35.5192 42.8973   7
  -1  -2  45 203.027 53.2496   8
   2  -1  45 159.379 47.8768   8
  -1   2  45 128.762 43.6708   7
  -2  -1  45 147.201 50.4048   7
  -2   1  45 157.658 45.7162   7
  -1   2  45 114.154 68.0559   6
  -1  -2  45 121.228 44.0591   7
   2   1  45 125.802 44.9956   8
   2  -1  45 249.544 79.0542   6
  -2   1  45 78.2583 45.6727  16
  -1   2  45 100.079 49.9071  16
   2  -1  45 37.8228 44.6004  16
   1  -2  45 142.986 50.1135  16
   2   1  45 189.058 57.2467  16
  -2  -1  45 107.319 46.7794  16
  -1  -2  45 138.905 49.2697  16
   1   2  45 137.131 45.3369  16
  -2  -1  45 153.135 53.4338  20
  -2   1  45 91.9967 46.1966  20
  -1   2  45 172.229 55.7297  20
  -1  -2  45 202.867 57.6818  20
   1   2  45 116.343 45.4143   8
  -2   1  45 184.874 51.3581   8
  -2   1  45 137.482 27.6561  12
  -1   2  45 121.156 22.6081  12
  -2  -1  45 175.128 31.8910  12
   1   2  45 207.910 50.9601  10
   1  -2  45 150.345 38.5468  10
   2   1  45 227.173 50.2575  10
   2  -1  45 111.847 36.8193  10
   2  -1  47 74.1574 50.0959   7
  -2   1  47 60.8982 38.3228   7
   1  -2  47 41.0307 43.1234   7
   1   2  47 45.7581 53.4940   6
  -1   2  47 36.6162 57.5775   6
   2  -1  47 82.2908 55.8739   6
  -2   1  47 40.3514 59.7729   6
   2  -1  47 90.4778 46.1125   8
   1   2  47 50.9324 39.1040   7
  -1   2  47 155.759 49.2158   7
   2   1  47 189.660 82.5969   6
  -2  -1  47 94.1911 71.4427   6
   1  -2  47 36.9277 57.7019   6
   1  -2  47 42.8322 37.1730   8
  -1  -2  47 73.9665 48.6907   7
  -2  -1  47 44.4578 44.2986   8
   2   1  47 121.391 45.0154   8
  -1  -2  47 123.976 48.9388   8
  -1  -2  47 23.6173 61.6468   6
   2   1  47 100.060 47.0698   7
  -2  -1  47 76.1482 46.2964   7
   2  -1  47 31.6056 43.4285  16
   1  -2  47 95.2959 44.6021  16
  -1   2  47 84.8062 47.2600  16
   1   2  47 68.4825 47.4732  16
  -2   1  47 72.6128 47.5324  16
  -1  -2  47 50.1231 42.2179  16
  -2  -1  47 118.380 50.2926  16
   2   1  47 61.0168 40.4387  16
  -2  -1  47 148.205 54.1401  20
  -2   1  47 57.1637 43.0511  20
  -1   2  47 63.0357 40.2208  20
  -1  -2  47 35.3977 49.2672  20
  -1   2  47 134.113 50.2318   8
   1   2  47-4.61653 34.6001   8
  -2   1  47 49.9064 44.3546   8
  -2  -1  47 84.1141 25.6985  12
  -2   1  47 94.6891 24.9824  12
  -1   2  47 79.7443 20.4536  12
   1  -2  47 61.7304 31.7093  10
   2   1  47 73.2106 40.5275  10
   2  -1  47 89.0249 35.3993  10
   1   2  47 132.121 45.7017  10
   2   1  49 65.9575 64.1324   6
   1  -2  49 20.2229 63.0078   6
  -2   1  49-48.7038 71.0079   6
   2  -1  49 33.9759 42.1120   8
  -2  -1  49 67.5256 48.4115   7
   2  -1  49-21.3162 49.5214   6
   2  -1  49 1.71278 40.5831   7
   1  -2  49 10.6295 41.7849   7
  -2  -1  49 13.8960 43.8288   8
   1  -2  49 45.5064 41.9223   8
  -1   2  49-14.8040 37.7219   7
  -2   1  49 69.5171 42.9309   7
   2   1  49 56.5920 35.4544   8
  -1  -2  49 223.196 84.0839   6
  -1  -2  49 41.0343 39.8402   8
   1   2  49 66.5208 46.0164   7
   2   1  49 73.3348 48.7162   7
   1   2  49-7.41789 61.6909   6
  -1  -2  49 0.35669 41.1977   7
  -2  -1  49 111.317 69.7784   6
  -1   2  49 91.3379 76.0613   6
  -2   1  49 8.25718 41.6930  16
   2   1  49 43.1620 46.6259  16
   1  -2  49 46.4446 40.3886  16
  -1   2  49 44.1255 48.7578  16
   1   2  49 25.1118 46.3357  16
  -2  -1  49-30.3115 47.0310  16
   2  -1  49-27.4011 44.1014  16
  -1  -2  49-7.32460 44.1533  16
  -1   2  49 51.4897 47.3067  20
  -2  -1  49-44.2840 49.9206  20
  -2   1  49 58.8378 45.8482  20
   1   2  49-45.4971 37.0321   8
  -2   1  49 37.2003 46.0839   8
  -1   2  49 27.3811 44.4050   8
  -1   2  49 19.9509 14.8621  12
  -2   1  49 55.8211 21.9372  12
  -2  -1  49 69.0775 25.5386  12
   2  -1  49-12.2138 32.3045  10
   1  -2  49 27.7280 29.4450  10
   1   2  49 41.2171 39.4592  10
   2   1  49-3.94815 35.2955  10
  -2  -1  51 7.46861 60.3804   6
   2   1  51 97.6310 47.1374   8
  -1   2  51 17.1201 59.3127   6
   2   1  51 62.8615 59.3897   6
   2  -1  51 37.2841 65.2322   6
   1  -2  51-18.4202 66.0704   6
   2   1  51-10.8628 37.7556   7
  -2  -1  51 38.2441 45.7588   8
   1   2  51-51.5508 71.8029   6
   1  -2  51 11.1829 42.3297   8
  -1   2  51-4.52086 39.8300   7
   2  -1  51 21.9042 41.0349   8
  -1  -2  51-36.6870 48.4565   7
  -1  -2  51 94.1124 71.5382   6
  -2   1  51 106.062 76.9747   6
   2  -1  51-2.94419 48.0501   7
   1   2  51 53.3163 43.2736   7
  -1  -2  51 21.3820 40.2003   8
   1  -2  51-9.90190 43.6171   7
   2  -1  51 60.4049 49.7185  16
  -2  -1  51-1.48733 45.5843  16
   1   2  51 40.7726 44.0890  16
  -2   1  51 54.2562 45.9061  16
   1  -2  51-22.1003 42.4992  16
  -1   2  51 33.4032 45.7363  16
   2   1  51 38.1433 42.7925  16
  -1  -2  51-29.7213 47.0341  16
  -2  -1  51 7.02426 38.7437  20
  -1   2  51 44.6891 46.1302  20
  -2   1  51 64.6650 46.5107  20
  -2   1  51 45.7093 44.5267   8
   1   2  51 55.2501 45.4571   8
  -1   2  51 8.31894 40.2202   8
  -1   2  51 0.87373 13.5572  12
  -2  -1  51 52.7971 23.5244  12
  -2   1  51 26.5947 17.9342  12
   2   1  51 6.21985 36.0398  10
   1   2  51 45.7374 36.7409  10
   1  -2  51 52.1402 34.7963  10
   2  -1  51-14.0648 33.5940  10
   2  -1  53 187.341 75.7702   6
   1   2  53 173.194 52.7561   8
  -1   2  53 472.561 112.453   6
  -2  -1  53 170.093 53.4313   8
   2  -1  53 254.389 60.0246   8
   1  -2  53 189.849 57.2066   8
  -1   2  53 175.623 51.1983   7
   1  -2  53 111.330 72.3328   6
  -1  -2  53 182.745 81.2309   6
   2   1  53 111.462 71.4779   6
   2   1  53 139.251 43.8982   8
  -1  -2  53 305.236 65.8315   8
   1  -2  53 271.077 63.8024   7
  -2  -1  53 304.352 91.7445   6
   1   2  53 223.823 87.1464   6
   2  -1  53 124.855 47.5242   7
  -2   1  53 112.365 69.2570   6
  -2   1  53 161.151 59.9287   8
   2   1  53 239.820 60.3274   7
   1   2  53 189.371 54.2275   7
  -1  -2  53 267.022 65.4546   7
   2  -1  53 256.758 67.4310  16
  -1   2  53 180.291 55.3849  16
  -2   1  53 149.257 49.8833  16
  -2  -1  53 207.653 57.6570  16
  -1  -2  53 259.023 68.7901  16
   1   2  53 294.934 68.7767  16
   1  -2  53 174.552 57.9277  16
   2   1  53 270.838 64.4095  16
  -2   1  53 130.969 48.7822  20
  -2  -1  53 210.525 61.1536  20
  -1   2  53 199.328 55.5984   8
  -2   1  53 218.515 30.9123  12
   2  -1  53 129.629 40.5526  10
   1   2  53 170.600 49.7610  10
   2   1  53 197.840 52.0174  10
   1  -2  53 218.327 42.9785  10
  -2   1  55 297.153 65.3345  20
   2  -1  55 186.340 58.7017  16
   1   2  55 259.505 63.8843  16
  -2  -1  55 233.321 65.1584  16
  -1   2  55 366.393 77.7722  16
  -2   1  55 175.494 55.3914  16
  -1  -2  55 148.026 60.7721  16
   2   1  55 266.860 68.1154  16
   1  -2  55 162.916 58.7622  16
   2   1  55 212.674 56.3634   7
   2   1  55 259.432 90.2543   6
  -1  -2  55 237.466 87.7741   6
  -1  -2  55 252.660 60.9059   7
   2  -1  55 231.430 63.0361   7
  -2  -1  55 221.258 83.1699   6
   2  -1  55 229.323 84.8604   6
  -1   2  55 210.000 56.5424   7
   1   2  55 186.539 54.5015   7
   1   2  55 182.650 55.7797   8
   2  -1  55 246.676 61.3205   8
   1  -2  55 248.267 66.0256   7
  -1  -2  55 368.716 72.8916   8
   2   1  55 211.637 52.0996   8
   1  -2  55 140.578 55.6800   8
   1  -2  55 293.902 92.4005   6
   1   2  55 100.936 74.2434   6
  -1   2  55 214.839 79.4110   6
  -2   1  55 192.242 58.6540   8
  -2   1  55 234.542 96.0466   6
  -2  -1  55 213.943 58.9746   8
   2   1  55 212.930 51.0624  10
   1   2  55 191.423 51.7207  10
   2  -1  55 224.918 51.3901  10
  -1   2  55 260.236 65.8262   8
   2  -1  57 373.363 60.7247  10
   2   1  57 356.816 61.9050  10
   1  -2  57 256.481 67.6549  16
  -2  -1  57 314.620 76.7732  16
   2  -1  57 409.448 77.4274  16
   1   2  57 398.426 77.6510  16
  -1  -2  57 394.371 79.5536  16
  -1   2  57 335.624 69.9600  16
   2   1  57 343.297 74.6524  16
  -2   1  57 271.008 68.6839  16
   2  -1  57 260.551 89.7293   6
  -2  -1  57 334.619 98.0057   6
   1   2  57 261.265 64.2273   7
   1   2  57 417.854 71.4627   8
   2   1  57 389.828 68.7801   7
  -2  -1  57 363.399 73.4083   8
  -1   2  57 230.335 59.4474   8
  -1  -2  57 298.346 97.9652   6
   2  -1  57 336.798 63.7018   8
   2  -1  57 473.728 80.7745   7
  -2   1  57 220.304 82.6268   6
  -1  -2  57 286.217 67.4047   8
   1  -2  57 272.061 65.9306   8
   1   2  57 287.293 91.7895   6
  -1   2  57 466.037 113.417   6
  -2   1  57 231.516 61.9843   8
  -1   2  57 325.885 65.5038   7
   2   1  57 427.150 74.0069   8
   2   1  57 211.256 82.2359   6
   1  -2  57 321.471 71.1931   7
   2  -1  59 202.396 47.5378  10
   2   1  59 243.796 58.0381  10
   1   2  59 125.255 57.4606  16
  -1   2  59 116.039 55.2607  16
  -2  -1  59 202.458 67.5999  16
   1  -2  59 113.173 59.2639  16
   2  -1  59 200.622 68.6332  16
  -2   1  59 163.209 61.4825  16
   2   1  59 290.590 73.4600  16
  -1  -2  59 344.411 78.5976  16
   2   1  59 105.224 72.4763   6
   2   1  59 41.9608 44.5350   7
   1   2  59 148.646 52.3081   7
   1   2  59 182.994 58.9546   8
  -2  -1  59 228.628 91.8617   6
   2  -1  59 43.5034 66.5338   6
  -1   2  59 305.188 69.3847   8
  -1  -2  59 253.076 64.9494   8
  -2   1  59 212.150 80.1911   6
  -2  -1  59 208.729 63.0934   8
   2  -1  59 154.909 54.3583   8
   2  -1  59 230.226 64.7914   7
   1  -2  59 227.600 60.0911   7
   2   1  59 150.900 51.6497   8
  -1   2  59-2.40973 69.6945   6
   1   2  59 250.913 93.5788   6
   1  -2  59 106.665 53.6426   8
  -2   1  59 98.9768 49.6154   8
   2   1  61 88.7609 57.0322  16
  -2  -1  61 65.7940 52.9716  16
   1  -2  61 99.7370 56.1139  16
   1   2  61 96.3671 59.8750  16
  -2   1  61 66.3233 56.3548  16
   2  -1  61-45.0464 49.3405  16
  -1   2  61 6.20883 48.3785  16
  -1  -2  61-21.0772 48.9898  16
   2  -1  61-25.0384 69.1541   6
  -2   1  61 201.668 86.3461   6
   1   2  61-26.0034 45.7631   8
   1  -2  61 114.667 57.7774   7
  -1  -2  61 113.557 55.8950   8
   1  -2  61 25.8991 43.6092   8
  -2   1  61-17.7668 43.9665   8
   2  -1  61 56.5497 46.5692   8
  -1   2  61-29.5033 49.4795   8
   2   1  61-18.5239 69.1698   6
   2  -1  61 4.51511 48.2701   7
  -1   2  61-41.7835 74.3901   6
  -2  -1  61 64.6360 47.7214   8
   2   1  61-28.6565 44.5802   8
   1   2  61-60.3950 75.0554   6
   2   1  61 2.64273 43.7662   7
   1   2  61-30.8594 44.3255   7
  -2  -1  61 9.65312 61.6308   6
  -1  -2  63 68.6456 55.6770  16
  -2   1  63 7.03693 46.6735  16
   2   1  63 53.5371 51.1535  16
  -2  -1  63-73.5159 57.5230  16
  -1   2  63 140.762 58.2396  16
   1   2  63 222.021 66.2803  16
   1  -2  63 45.1511 44.2938  16
   2  -1  63 52.6939 47.5847  16
   2   1  63 18.9238 37.8802   8
   1   2  63 96.3876 48.3799   8
   2  -1  63 115.038 55.1935   8
  -1  -2  63-72.4071 52.4567   8
   2   1  63 86.0672 51.6452   7
  -2   1  63 103.399 70.3661   6
  -2  -1  63 81.9846 52.2035   8
   1  -2  63 4.40358 43.4698   7
   1   2  63-33.6298 49.3759   7
  -1   2  63 103.522 79.8034   6
  -1   2  63 53.3801 47.0851   8
   1   2  63-49.4551 68.9360   6
   2  -1  63-37.8741 49.4457   7
   2   1  63-122.328 82.5510   6
  -2  -1  63 69.0524 67.0784   6
  -2   1  63 28.2816 44.0721   8
   1  -2  63 20.0078 38.9667   8
  -1   2  65-76.6814 63.3073  16
   2   1  65 51.6546 50.3915  16
   1   2  65 2.85225 50.8529  16
  -2   1  65-24.5011 44.3784  16
   2  -1  65-40.1037 53.0061  16
  -1  -2  65 11.2587 50.8393  16
  -2  -1  65 15.7890 47.9623  16
   1  -2  65 22.8161 46.5833  16
   1  -2  65-74.7594 56.2999   7
  -2   1  65-170.578 90.0214   6
   1  -2  65-3.88406 41.5811   8
  -2  -1  65-41.3932 50.6133   8
  -1   2  65 40.3640 81.7455   6
  -2   1  65-7.11088 46.4123   8
   2  -1  65-129.021 57.4690   8
   1   2  65-79.6448 48.4750   8
   2   1  65 54.2814 44.4784   8
  -1   2  65 8.73379 46.5282   8
  -1  -2  65 58.1169 49.2557   8
   2   1  65-19.7739 50.0355   7
   1   2  65-171.738 90.5664   6
   2  -1  65-52.0148 50.1573   7
   2   1  65 45.5814 75.4159   6
   1   2  65 47.4984 47.0585   7
  -1   2  67 88.4191 54.5812  16
  -2   1  67 27.2109 47.7150  16
   2   1  67 48.0279 43.8756   7
  -2   1  67 88.8247 65.5717   6
   1   2  67 125.828 55.0595   7
   1  -2  67-45.1928 55.6934   7
   2  -1  67 85.0500 53.6668   7
  -1   2  67 82.2632 46.5274   8
  -2  -1  67-15.2100 46.6826   8
   1   2  67 0.17357 37.9920   8
   2   1  67 160.233 58.8054   8
   2  -1  67 123.389 52.1762   8
   1  -2  67 57.3932 41.7108   8
  -1  -2  67-46.6540 49.9275   8
  -2   1  67 22.2426 45.0082   8
   2  -1  69 83.6939 47.2819   8
   2   1  69 14.6539 41.9197   7
   1   2  69-1.98762 41.6868   8
   2   1  69-36.2884 42.9874   8
  -2   2 -68 10.4802 46.7306  17
  -2  -2 -68 159.649 53.7519  14
   2   2 -68 74.5566 35.8427  18
   2   2 -68-36.3173 65.6894   3
  -2  -2 -66 21.0369 47.3159  17
   2   2 -66 26.0576 45.2151  17
  -2   2 -66 8.24091 42.5688  17
   2  -2 -66 116.906 61.5980  17
  -2  -2 -66-67.7447 38.3590   9
   2  -2 -66 55.2318 40.1215   9
  -2   2 -66 33.2501 38.1762  14
  -2  -2 -66 34.9624 40.5457  14
   2   2 -66 9.16718 31.0063  18
   2   2 -66-96.7818 79.4197   3
  -2   2 -66 31.3374 59.5474   3
  -2  -2 -66-21.6439 58.9607   3
  -2  -2 -64 1665.84 148.406  17
   2   2 -64 1602.66 141.909  17
   2  -2 -64 1637.74 145.938  17
  -2   2 -64 1501.79 136.927  17
  -2  -2 -64 1532.92 118.620   9
   2  -2 -64 1639.03 122.091   9
  -2   2 -64 1485.70 123.421  14
  -2  -2 -64 1419.39 123.603  14
   2   2 -64 1291.43 112.361  18
   2   2 -64 1668.49 195.961   3
  -2   2 -64 1674.39 200.368   3
  -2  -2 -64 1448.74 193.127   3
  -2   2 -62-18.4910 43.1104  17
   2   2 -62 55.4338 49.7431  17
  -2  -2 -62-2.07972 43.5764  17
   2  -2 -62 66.5599 52.8133  17
   2  -2 -62-4.47958 32.6083   9
  -2  -2 -62-41.0722 35.0820   9
  -2  -2 -62-4.50104 37.2492  14
  -2   2 -62 65.4457 39.2746  14
   2  -2 -62-9.13486 31.9970  14
   2   2 -62-15.3433 34.3044  18
  -2  -2 -62 112.599 83.0822   3
  -2   2 -62-43.7853 68.6934   3
   2   2 -62 195.263 84.1702   3
   2   2 -60 22.6721 44.3436  17
  -2   2 -60 11.5586 41.8545  17
   2  -2 -60-12.3691 47.6077  17
  -2  -2 -60-0.33032 40.6064  17
  -2  -2 -60-40.7758 39.5721   9
   2   2 -60 13.3481 24.3695   9
   2  -2 -60-37.8488 35.6543   9
   2  -2 -60 48.1845 35.2097  14
   2   2 -60-8.77666 27.2560  14
  -2  -2 -60-3.51617 34.7053  14
  -2   2 -60-29.9843 34.5668  14
   2   2 -60-86.4323 40.5519  18
   2   2 -60-14.2389 52.9529   3
  -2   2 -60 62.6135 67.1629   3
  -2  -2 -60-39.8720 70.4854   3
   2   2 -60-40.7826 42.0890   4
  -2   2 -58-1.86136 35.8678  14
  -2  -2 -58-33.4872 39.5450  14
   2  -2 -58 26.4440 35.7480  14
   2   2 -58-24.5963 27.5762  14
   2  -2 -58 18.7876 32.0060   9
  -2  -2 -58-4.37296 31.2963   9
   2   2 -58 24.4386 25.5261   9
  -2   2 -58 29.2084 25.7799   9
   2  -2 -58 9.11822 47.5031  17
  -2  -2 -58 3.93709 41.3072  17
   2   2 -58-140.644 58.1935  17
  -2   2 -58-35.9627 46.6063  17
   2   2 -58-59.2323 46.7234   4
  -2   2 -58-4.03282 59.0614   3
  -2  -2 -58 51.4741 55.3346   3
   2  -2 -56 70.4528 35.0538  14
  -2  -2 -56 113.996 46.5009  14
  -2   2 -56 111.451 44.9920  14
   2   2 -56 126.934 36.5952  14
   2   2 -56 95.1534 33.2011   9
   2  -2 -56 111.247 44.9221   9
  -2   2 -56 56.1800 27.9074   9
   2  -2 -56 92.0213 50.7934  17
  -2   2 -56 80.3311 43.8337  17
   2   2 -56 118.607 52.5962  17
  -2  -2 -56 56.3088 44.2284  17
  -2   2 -56 111.593 48.3259   4
   2   2 -56 91.8850 47.3138   4
  -2  -2 -56 75.1999 71.0638   3
  -2   2 -56 126.369 67.1757   3
  -2   2 -54-10.8228 33.3715  14
  -2  -2 -54 24.9002 40.0909  14
   2   2 -54-15.8578 26.9364  14
   2  -2 -54 7.48741 30.3778  14
   2  -2 -54 8.38731 31.6569   9
   2   2 -54-43.8945 31.0828   9
  -2   2 -54-1.72363 25.4276   9
  -2   2 -54-12.8892 42.5956  17
   2  -2 -54-28.5010 45.0712  17
   2   2 -54 24.6661 42.9426  17
  -2  -2 -54 4.98919 40.8033  17
   2  -2 -54 17.2188 28.4012   4
  -2  -2 -54 65.0616 67.2067   3
  -2   2 -54 41.1711 68.4099   3
  -2   2 -54-12.0598 34.5068   4
   2   2 -54 6.39062 37.9427   4
   2   2 -52 332.699 49.4876  14
  -2   2 -52 271.767 52.3287  14
   2  -2 -52 283.292 50.6812  14
  -2  -2 -52 291.847 57.9915  14
  -2   2 -52 261.995 42.9688   9
   2  -2 -52 261.165 51.4359   9
   2   2 -52 266.639 41.9154   9
  -2  -2 -52 250.223 61.9439  17
  -2   2 -52 313.856 64.3003  17
   2  -2 -52 278.430 60.6119  17
   2   2 -52 419.099 68.6496  17
   2  -2 -52 368.761 63.9730   4
  -2  -2 -52 201.147 75.9816   3
  -2   2 -52 481.717 105.790   3
  -2   2 -52 307.110 62.6399   4
   2   2 -52 340.252 72.6793   4
   2  -2 -50 10.6415 29.0818  14
  -2  -2 -50-9.68772 36.0308  14
   2   2 -50-1.68856 23.8918  14
  -2   2 -50 35.3171 37.3897  14
   2   2 -50 5.10192 26.6832   9
   2  -2 -50-14.3744 37.0647   9
  -2   2 -50-25.1505 24.6475   9
   2  -2 -50-29.3578 43.3388  17
  -2   2 -50-10.2778 41.3601  17
  -2  -2 -50-16.4365 44.9664  17
   2   2 -50-41.7644 44.7988  17
  -2   2 -50 24.1360 35.1444   4
  -2  -2 -50-65.1009 61.1470   3
  -2   2 -50-61.0629 62.3862   3
   2   2 -50 15.6953 39.1063   4
   2  -2 -50-14.4697 30.5557   4
  -2  -2 -50 31.5998 25.5290   4
  -2  -2 -48 660.124 76.2766  14
  -2   2 -48 681.756 75.3174  14
   2  -2 -48 720.403 69.3837  14
   2   2 -48 699.705 64.1435  14
   2  -2 -48 664.066 71.7061   9
   2   2 -48 661.612 61.7917   9
   2   2 -48 573.010 77.4385  17
  -2  -2 -48 589.041 78.5238  17
  -2   2 -48 665.396 80.6197  17
   2  -2 -48 580.605 80.5351  17
  -2   2 -48 541.132 107.190   3
   2   2 -48 614.846 89.3081   4
  -2  -2 -48 630.359 62.7419   4
  -2  -2 -48 616.543 110.603   3
   2  -2 -48 555.400 75.8738   4
  -2   2 -48 712.109 87.2736   4
  -2   2 -46 4.48216 9.61896  12
   2  -2 -46 35.6152 45.7853  17
   2   2 -46-24.4791 39.1791  17
  -2  -2 -46 22.2314 42.5874  17
  -2   2 -46 28.1069 38.6560  17
   2   2 -46 13.5304 26.9271   9
   2  -2 -46 9.26060 32.9864   9
  -2  -2 -46 6.72628 35.8859  14
   2  -2 -46-14.3706 27.6612  14
   2   2 -46-24.8738 27.7662  14
  -2   2 -46-15.3539 34.3114  14
   2   2 -46-11.0033 14.7072  12
   2   2 -46-8.02721 37.3547   4
   2  -2 -46-59.2704 39.4167   4
  -2   2 -46-100.555 67.3051   3
  -2  -2 -46 8.74712 23.3539   4
  -2   2 -46-35.9221 37.5235   4
  -2  -2 -44 130.434 51.9998  17
  -2   2 -44 218.551 54.0233  17
   2  -2 -44 152.332 50.0647  17
   2   2 -44 168.336 50.0802  17
   2  -2 -44 97.6690 38.0539   9
   2   2 -44 149.711 35.5150   9
   2  -2 -44 265.020 46.1951  14
   2   2 -44 175.934 35.6114  14
  -2  -2 -44 148.778 46.4375  14
  -2   2 -44 170.165 47.4713  14
   2   2 -44 172.877 29.7991  12
  -2   2 -44 178.561 20.7452  12
  -2  -2 -44 193.471 39.1683   4
  -2  -2 -44 177.313 37.2328   2
   2  -2 -44 160.011 46.2339   4
   2   2 -44 264.330 64.0650   4
  -2   2 -44 193.324 68.3212   3
   2  -2 -42-47.5656 43.8176  17
  -2   2 -42 33.8122 40.9060  17
  -2  -2 -42-33.7010 43.2133  17
   2   2 -42-68.6650 43.3700  17
   2  -2 -42-0.24029 32.5954   9
   2   2 -42 15.6180 17.1845  10
   2   2 -42 31.1355 26.0218   9
   2  -2 -42-9.44269 29.4872  14
  -2   2 -42 16.7203 35.5125  14
   2   2 -42 9.59243 27.0992  14
  -2  -2 -42-0.35775 35.8031  14
   2   2 -42-10.7923 14.8689  12
  -2   2 -42-1.49019 11.6460  12
   2  -2 -42-16.4163 32.9693   4
   2   2 -42 1.75269 38.3577   4
  -2  -2 -42-18.6593 23.7343   4
  -2  -2 -42-19.0656 21.1109   2
  -2   2 -42-74.1768 63.3059   3
   2   2 -40-0.74662 15.3434  10
   2  -2 -40 43.4073 21.5169  11
  -2   2 -40 51.1935 40.3205  17
  -2  -2 -40 57.3017 40.0048  17
   2   2 -40 10.1574 35.6181  17
   2  -2 -40-45.9637 43.3587  17
  -2   2 -40 2.19819 15.6593  10
   2  -2 -40 26.1981 33.9954   9
   2   2 -40 45.4187 26.3879   9
  -2   2 -40 4.80196 32.6822  14
   2  -2 -40 36.0004 29.3572  14
  -2  -2 -40 23.4373 35.5848  14
   2   2 -40 1.69501 23.5087  14
  -2   2 -40 16.8076 11.3072  12
   2   2 -40 23.9707 15.6125  12
  -2  -2 -40 19.8757 21.8959   4
   2  -2 -40 64.4413 36.7163   4
  -2  -2 -40 52.0844 24.8162   2
  -2   2 -40 53.2364 52.7059   3
   2   2 -40-54.0071 44.2467   4
   2  -2 -38-14.1562 17.2179  11
   2   2 -38-7.65805 15.2330  10
  -2   2 -38 20.3271 37.1434  17
  -2  -2 -38 22.0282 40.1685  17
   2  -2 -38 12.9644 36.0921  17
   2   2 -38-15.5699 35.2908  17
   2   2 -38 21.5845 24.5687   9
  -2   2 -38-35.4691 20.1770  10
   2  -2 -38-10.9117 31.8535   9
  -2  -2 -38 33.2423 35.7847  14
   2  -2 -38 0.51279 25.8539  14
  -2   2 -38 26.1465 33.2955  14
   2   2 -38 3.29504 20.6243  14
   2   2 -38-8.38410 15.1828  12
  -2   2 -38 4.90277 10.8376  12
   2  -2 -38 26.3458 31.5305   4
  -2  -2 -38 32.6873 22.4160   4
   2   2 -38 65.5968 45.3614   4
  -2  -2 -38-3.56868 18.6054   2
   2  -2 -38 16.0998 26.1413   2
  -2   2 -38 106.689 66.0622   3
  -2  -2 -36 2409.55 108.426   4
  -2  -2 -36 2232.91 119.135   2
  -2   2 -36 2437.16 172.053   3
   2  -2 -36 2414.64 153.387   2
   2  -2 -36 2084.69 129.601   4
   2  -2 -36 2350.61 104.580  11
   2   2 -36 2349.21 99.7438  10
  -2   2 -36 2279.39 124.319  17
  -2  -2 -36 2256.06 126.481  17
   2   2 -36 2362.79 123.778  17
   2  -2 -36 2341.28 128.718  17
  -2   2 -36 2345.66 102.815  10
   2  -2 -36 2415.45 119.170   9
   2   2 -36 2172.14 99.9730   9
  -2   2 -36 2320.09 119.093  14
   2  -2 -36 2466.40 112.520  14
  -2  -2 -36 2423.70 123.851  14
   2   2 -36 2301.11 103.300  14
  -2   2 -36 2327.46 81.5677  12
   2   2 -36 2304.99 99.1196  12
   2   2 -36 2357.77 150.851   4
  -2   2 -34-9.39903 46.9055   3
  -2  -2 -34-4.63211 19.8945   4
   2   2 -34-6.24852 21.2607   2
  -2  -2 -34 11.4561 17.9248   2
   2  -2 -34-39.5998 31.3661   4
   2  -2 -34 23.8927 26.2652   2
   2   2 -34-27.3231 37.8801   4
   2  -2 -34 37.7256 23.0855  19
   2  -2 -34-15.6412 33.3623  17
  -2   2 -34 20.5776 33.3310  17
  -2  -2 -34 30.7515 37.4868  17
  -2   2 -34 1.56760 14.8218  10
   2  -2 -34-0.38835 32.6526   9
   2   2 -34 16.1596 22.2995   9
  -2   2 -34 12.9514 30.2482  14
   2  -2 -34-10.0384 23.3951  14
  -2  -2 -34 51.6613 37.0074  14
   2   2 -34 9.58318 20.1463  14
  -2   2 -34 36.6010 13.6257  12
   2   2 -34-10.5512 13.9536  12
   2  -2 -34-34.0529 19.6532  11
   2   2 -34 9.15006 15.9839  10
   2   2 -34-28.4978 22.0272  11
  -2  -2 -32 2537.35 105.044   4
  -2   2 -32 2540.75 153.391   5
   2   2 -32 2662.89 152.222   4
  -2  -2 -32 2417.69 117.351   2
   2  -2 -32 2247.54 130.103   4
  -2   2 -32 2399.70 161.776   3
   2   2 -32 2572.69 150.091   2
  -2  -2 -32 2600.04 119.815  20
   2  -2 -32 2508.66 116.281  19
  -2  -2 -32 2406.33 124.133  17
  -2   2 -32 2499.43 122.934  17
  -2  -2 -32 2602.22 119.681  15
   2  -2 -32 2287.48 113.066   9
  -2   2 -32 2475.89 101.376  10
   2   2 -32 2429.00 101.628   9
   2  -2 -32 2459.50 108.103  14
  -2  -2 -32 2649.73 123.296  14
   2   2 -32 2530.56 103.061  14
  -2   2 -32 2493.80 117.579  14
  -2   2 -32 2448.93 83.5777  12
   2   2 -32 2524.78 101.047  12
  -2  -2 -32 2717.40 116.807  10
   2   2 -32 2447.24 98.2343  10
   2   2 -32 2585.77 114.019  11
   2  -2 -32 2379.88 102.065  11
   2  -2 -32 2663.93 115.516  10
  -2   2 -30 3.29525 24.0570   5
  -2  -2 -30-8.40482 17.2139   4
  -2  -2 -30-9.58495 16.2080   2
  -2   2 -30 94.4522 56.7258   3
   2   2 -30 48.1519 40.5802   4
   2   2 -30 34.8386 26.7185   2
   2  -2 -30 41.9013 28.3751   4
  -2  -2 -30 39.5084 21.0691  20
   2  -2 -30-12.1981 19.0749  19
   2   2 -30-40.3187 23.9629  19
  -2  -2 -30 52.9929 25.9356  19
  -2  -2 -30 0.43759 15.9858  15
  -2   2 -30 8.04550 30.7229  17
  -2   2 -30-10.3665 22.0627  15
  -2  -2 -30 49.7689 34.4448  17
  -2   2 -30 7.11325 14.7981  10
   2   2 -30 18.3349 21.9640   9
   2  -2 -30-5.11563 28.2227   9
  -2  -2 -30 6.58515 19.6023  10
  -2  -2 -30-24.8664 32.1537  14
  -2   2 -30 46.7088 33.4744  14
   2   2 -30-2.74450 17.2965  14
   2  -2 -30 2.25379 22.5388  14
   2   2 -30-5.35918 14.3212  12
  -2   2 -30-15.1659 11.8185  12
   2  -2 -30 7.69814 14.3329  11
   2   2 -30 5.62150 18.1973  11
  -2   2 -30-9.70344 18.1867  11
   2  -2 -30-21.1932 20.5618  10
   2   2 -30 14.0920 15.5004  10
   2   2 -28 103.753 35.2005   6
  -2   2 -28 46.6320 31.7752   6
   2   2 -28 124.718 49.0007   4
  -2  -2 -28 69.5115 21.2205   2
  -2  -2 -28 65.2223 17.8520   4
   2   2 -28 69.6707 29.8121   2
   2  -2 -28 78.1745 31.4430   4
  -2   2 -28 115.202 52.1068   3
  -2   2 -28 101.964 27.1285  19
   2   2 -28 99.9604 26.8192  19
  -2   2 -28 87.9716 27.1082  20
   2  -2 -28 98.5709 25.4312  19
  -2  -2 -28 94.6165 25.8432  19
  -2  -2 -28 47.2178 20.2711  20
  -2  -2 -28 94.1512 24.7565  15
   2   2 -28 87.0514 25.6310  15
  -2  -2 -28 95.0294 32.6263  17
  -2   2 -28 95.0975 26.2336  15
  -2   2 -28 94.1736 34.5146  17
   2   2 -28 109.100 31.4228  16
   2   2 -28 86.6418 24.1003   9
  -2   2 -28 78.4649 20.9130  10
   2  -2 -28 72.5809 32.8340   9
  -2  -2 -28 94.8126 24.1187  10
   2   2 -28 86.9268 22.4113  14
   2  -2 -28 88.3745 28.6914  14
  -2  -2 -28 89.5757 35.1149  14
   2  -2 -28 76.9820 24.3644  15
  -2   2 -28 121.014 34.8333  14
   2   2 -28 81.8739 9.96070  13
   2   2 -28 56.1974 9.17805  13
  -2   2 -28 85.7815 15.1544  12
   2   2 -28 84.9882 19.6238  12
  -2   2 -28 73.8448 23.9965  11
   2  -2 -28 74.6996 21.9141  10
   2  -2 -28 77.9927 19.6434  11
   2   2 -28 83.1139 25.6933  11
   2   2 -28 75.3230 18.7150  10
   2   2 -26 34.6883 21.8423   6
   2   2 -26 9.74014 19.2704   7
  -2   2 -26-42.9415 32.7847   6
  -2  -2 -26 22.5448 16.6139   4
   2  -2 -26 1.55762 24.6597   4
  -2  -2 -26-20.0555 19.0478   2
   2   2 -26 7.30416 23.8482   2
  -2   2 -26-10.9695 41.9785   3
   2   2 -26-7.14067 31.2484   4
   2  -2 -26-4.16056 15.8329  19
  -2   2 -26 48.0661 22.4709  19
  -2  -2 -26 8.28166 17.7518  20
  -2   2 -26 7.79979 18.8193  20
   2   2 -26 13.3484 20.6674  19
   2   2 -26-17.0657 17.7993  15
  -2  -2 -26-8.24284 16.9271  15
  -2   2 -26 13.6150 16.8900  15
  -2   2 -26 16.6424 28.9820  17
   2   2 -26 5.43420 17.6352  16
  -2  -2 -26 18.0339 18.3464  10
  -2   2 -26-2.96316 14.0791  10
   2  -2 -26 5.70702 27.8292   9
   2   2 -26 15.4851 19.9246   9
   2   2 -26 1.05871 17.0802  14
  -2   2 -26-20.3299 28.2880  14
   2  -2 -26 6.24503 22.2431  14
  -2  -2 -26 5.34641 28.2959  14
   2   2 -26-15.5025 9.16610  13
  -2   2 -26-3.08993 10.3810  12
   2  -2 -26-0.22302 7.31990  13
   2   2 -26 20.3148 14.7624  12
   2   2 -26-10.3950 14.2644  10
   2   2 -26-1.41734 16.9110  11
  -2   2 -26 1.72747 17.0524  11
   2  -2 -26 18.6608 15.7925  11
   2  -2 -26-16.7462 19.3635  10
   2   2 -24 2536.72 136.015   4
   2   2 -24 2515.21 110.446   7
   2  -2 -24 2212.47 116.415   4
  -2   2 -24 2529.84 145.051   3
   2   2 -24 2472.83 132.584   2
  -2  -2 -24 2476.58 101.952   2
   2  -2 -24 2368.46 98.9764  19
  -2   2 -24 2521.24 111.387  20
   2   2 -24 2436.33 108.704  19
  -2   2 -24 2465.47 109.496  19
  -2  -2 -24 2322.17 99.5586  20
   2   2 -24 2497.93 110.738  16
   2   2 -24 2487.69 109.579  15
  -2   2 -24 2402.33 105.400  15
  -2   2 -24 2402.61 106.357  17
  -2  -2 -24 2479.17 101.159  15
  -2   2 -24 2504.39 90.6904  10
   2  -2 -24 2347.64 102.575   9
   2   2 -24 2408.01 89.5311   9
  -2  -2 -24 2489.33 109.416  14
  -2   2 -24 2410.95 70.1141  13
   2  -2 -24 2371.76 94.5572  14
  -2   2 -24 2459.22 106.326  14
   2   2 -24 2391.26 88.2236  14
   2   2 -24 2421.19 93.0268  12
  -2   2 -24 2346.24 78.0708  12
   2  -2 -24 2392.33 68.4611  13
  -2   2 -24 2477.64 104.999  11
   2   2 -24 2454.51 87.2481  10
  -2  -2 -24 2511.46 102.226  10
   2   2 -24 2573.25 100.838  11
   2  -2 -24 2510.27 102.391  10
   2  -2 -24 2558.97 90.2223  11
   2   2 -22-22.7821 23.0944   7
  -2   2 -22 2.92184 21.2945   5
   2   2 -22-24.4321 23.6912   2
   2   2 -22-24.1451 35.5570   4
   2  -2 -22 12.6031 22.9150   4
  -2   2 -22 63.5018 45.8397   3
  -2  -2 -22 8.73014 17.2830  20
   2  -2 -22-16.7993 17.6035  19
  -2   2 -22-6.01432 22.1005  20
   2   2 -22 1.37488 18.8853  19
  -2   2 -22-2.83390 18.4958  19
  -2   2 -22-14.2317 18.8755  15
   2   2 -22 8.91932 17.4492  15
   2   2 -22-10.2484 14.4092  16
  -2   2 -22 19.2349 25.5829  17
  -2   2 -22-6.68512 14.0976  10
  -2  -2 -22 21.4975 19.6155  10
   2   2 -22-2.33584 17.2162   9
   2  -2 -22-30.2622 29.3925   9
  -2  -2 -22-12.6266 28.4454  14
  -2   2 -22 4.70730 10.3911  13
   2  -2 -22 1.33568 20.4366  14
   2   2 -22-19.5112 17.4552  14
  -2   2 -22 11.6978 25.1004  14
  -2  -2 -22-27.9443 16.7759  15
   2  -2 -22 3.25880 8.87043  13
  -2   2 -22 0.68487 11.0195  12
   2   2 -22 4.80802 15.8296  12
   2   2 -22 2.32145 12.2690  10
  -2   2 -22-38.9560 21.9762  11
   2  -2 -22 11.8137 13.6966  11
   2   2 -22-15.6243 17.3321  11
   2  -2 -22 7.23912 17.4867  10
  -2   2 -20 127.303 33.9301   5
   2   2 -20 71.1337 24.5840   6
   2   2 -20 102.247 25.7132   7
  -2   2 -20 51.9564 39.7673   3
   2  -2 -20 70.1942 27.6546   4
   2   2 -20 58.8449 24.5446   2
   2   2 -20 74.3032 36.2700   4
  -2   2 -20 107.191 25.7584  20
  -2   2 -20 90.2619 22.5731  19
  -2  -2 -20 76.9932 21.7746  20
   2   2 -20 119.646 26.1898  19
   2  -2 -20 93.3081 20.8139  19
   2   2 -20 120.827 27.9736  16
  -2   2 -20 106.898 31.0034  17
   2   2 -20 93.9698 23.1379  15
  -2   2 -20 74.4930 21.3830  15
  -2   2 -20 96.8663 18.3881  10
   2   2 -20 75.2690 19.1494   9
   2  -2 -20 95.0239 31.5111   9
  -2  -2 -20 150.991 24.7542  10
  -2  -2 -20 150.140 34.3594  14
   2  -2 -20 112.488 25.3763  14
  -2  -2 -20 77.6367 20.2246  15
  -2   2 -20 100.636 15.1879  13
   2   2 -20 114.665 22.4695  14
  -2   2 -20 88.5914 31.1236  14
   2  -2 -20 84.8037 13.2367  13
   2   2 -20 91.1214 19.3413  12
  -2   2 -20 101.034 15.6002  12
   2  -2 -20 105.322 23.5363  10
   2   2 -20 85.1209 21.5120  11
   2   2 -20 93.2537 16.5309  10
   2  -2 -20 87.2664 16.6620  11
   2  -2 -18-6.09182 15.9432   7
  -2   2 -18 30.9461 25.2508   5
   2   2 -18 13.7381 19.4994   7
   2   2 -18-37.2620 24.5499   6
   2  -2 -18-2.95960 21.7991   4
   2   2 -18 19.5695 23.6175   2
  -2   2 -18 36.6088 40.2079   3
   2   2 -18-19.4528 34.4664   4
   2  -2 -18 5.14702 14.7848  19
  -2   2 -18-30.3334 21.5450  19
  -2  -2 -18 3.32376 15.1241  20
  -2   2 -18 14.1405 16.4572  20
   2   2 -18 0.26357 18.6603  19
  -2   2 -18-4.77797 17.5294  15
   2   2 -18-9.17974 16.8453  15
  -2   2 -18-2.19393 17.7772  16
   2   2 -18-3.77044 19.1991  16
  -2   2 -18-10.9338 22.3092  17
   2  -2 -18-1.38182 25.7454   9
  -2   2 -18 4.43793 12.2635  10
   2   2 -18 5.65735 15.2631   9
  -2  -2 -18-32.4816 19.3253  10
  -2  -2 -18 12.1250 27.3043  14
   2  -2 -18-4.63338 19.0911  14
  -2   2 -18-1.05025 11.9254  13
   2   2 -18 19.8174 16.6111  14
  -2  -2 -18 4.04642 13.6615  15
  -2   2 -18-8.85539 26.5936  14
   2   2 -18 18.9570 16.6292  12
  -2   2 -18-5.48124 10.9560  12
   2  -2 -18-2.79218 10.6874  13
   2  -2 -18 28.3517 20.2259  10
   2  -2 -18-2.39513 11.3817  11
   2   2 -18 19.0540 18.1882  11
   2   2 -18-4.81721 11.7724  10
   2   2 -16 261.964 32.0754   7
  -2   2 -16 278.190 39.9640   5
   2   2 -16 213.329 36.7871   6
   2  -2 -16 245.680 26.3287   7
   2  -2 -16 220.007 35.2580   4
   2   2 -16 306.068 43.5950   2
   2   2 -16 202.466 42.7032   4
  -2   2 -16 245.433 48.2300   3
  -2  -2 -16 213.436 25.6556  20
   2   2 -16 219.696 29.1202  19
  -2   2 -16 260.422 30.7541  19
  -2   2 -16 234.914 29.6259  20
   2  -2 -16 247.237 24.9484  19
   2   2 -16 256.333 30.5006  15
  -2   2 -16 222.987 28.1636  15
  -2   2 -16 234.507 30.0539  16
   2   2 -16 227.696 27.7700  16
  -2   2 -16 215.932 29.3014  17
  -2   2 -16 212.163 26.7629   8
  -2   2 -16 240.805 23.3416  10
   2  -2 -16 277.483 36.2748   9
   2   2 -16 207.349 21.7711   9
   2   2 -16 232.322 22.6597  14
  -2  -2 -16 231.974 35.4676  14
  -2   2 -16 240.302 20.7333  13
  -2   2 -16 266.116 35.8614  14
   2  -2 -16 221.413 27.3420  14
  -2   2 -16 234.765 21.2543  12
   2  -2 -16 226.632 18.8941  13
   2   2 -16 240.096 26.4313  12
   2  -2 -16 207.485 20.1157  11
   2  -2 -16 211.024 27.9776  10
   2   2 -16 242.368 27.1447  11
   2   2 -16 205.963 19.8906  10
   2   2 -14-5.95935 17.9962   6
  -2   2 -14 2.75455 16.0519   8
   2   2 -14 22.8756 18.8530   7
   2  -2 -14 7.35337 14.7074   7
  -2   2 -14-15.8542 23.9076   5
   2  -2 -14-10.1307 26.7555   4
   2   2 -14-2.49418 33.4979   4
  -2   2 -14 8.17351 34.0658   3
   2   2 -14-10.4270 25.1032   2
   2   2 -14-4.94406 17.4275  18
  -2   2 -14-17.4786 18.7314  19
  -2   2 -14 17.6019 18.3398  20
   2   2 -14 2.78865 18.0374  19
  -2  -2 -14-2.43946 15.1152  20
   2  -2 -14 20.0926 14.7068  19
  -2   2 -14 1.26386 15.6872  15
   2   2 -14-8.32526 15.8687  15
  -2   2 -14-8.45246 20.0147  17
  -2   2 -14 4.67385 16.3702  16
   2   2 -14-14.5752 16.8502  16
   2   2 -14 5.51197 15.2426   9
   2  -2 -14-7.22330 25.3749   9
  -2   2 -14 14.2506 13.3528  10
   2  -2 -14-17.9137 19.5611  14
  -2  -2 -14-15.4378 28.1569  14
  -2   2 -14-8.11613 14.0939  13
   2   2 -14 27.7544 16.6847  12
   2  -2 -14-19.8805 11.9425  13
   2   2 -14-12.8080 10.6978  10
   2  -2 -14-17.8300 11.9521  11
   2  -2 -14-10.3615 17.7478  10
   2   2 -14 5.71586 14.8924  11
  -2   2 -12 1086.31 66.0885   5
   2  -2 -12 1080.72 46.4291   7
   2   2 -12 1088.16 53.1333   7
   2   2 -12 1137.03 76.3561   4
  -2   2 -12 1007.52 70.1624   3
   2   2 -12 1073.42 68.7010   1
   2   2 -12 1235.90 73.9935   2
  -2  -2 -12 1083.93 47.1232  20
   2   2 -12 1059.23 47.4503  18
  -2   2 -12 1082.38 53.9257  19
   2  -2 -12 1080.57 45.1000  19
   2   2 -12 1114.73 55.6466  19
  -2   2 -12 1044.41 49.4081  17
   2   2 -12 1125.91 54.5465  16
   2   2 -12 1250.01 56.4959  15
  -2   2 -12 1065.40 51.7894  16
  -2   2 -12 1146.21 44.1293  10
  -2   2 -12 1104.81 50.2314   8
   2  -2 -12 1146.08 55.5649   9
   2   2 -12 1116.88 42.3185   9
  -2   2 -12 1123.51 43.7655  13
  -2  -2 -12 1246.55 60.1547  14
   2  -2 -12 1073.93 47.2116  14
   2  -2 -12 1085.37 42.3105  13
   2   2 -12 1129.68 51.9233  12
   2   2 -12 1004.92 39.6680  10
   2   2 -12 1134.28 50.8576  11
   2  -2 -10 23.2139 13.4599   7
   2   2 -10 6.88832 17.6220   7
  -2   2 -10 4.25221 15.2203   8
   2   2 -10 8.88364 21.2388   6
   2   2 -10-3.12376 28.5833   1
   2   2 -10-12.7031 21.3319   2
  -2   2 -10 17.9452 16.6886  19
   2   2 -10 19.3901 17.3730  19
  -2  -2 -10 7.36010 12.4857  20
   2   2 -10-3.05612 15.2211  18
   2  -2 -10 29.0672 12.4320  19
   2   2 -10 5.90194 15.9733  15
   2   2 -10 13.3500 15.6528  16
  -2   2 -10 1.66294 15.7958  17
  -2   2 -10 9.93031 17.1133  16
  -2   2 -10 5.43145 9.90167   9
   2   2 -10 9.28700 12.1714   9
   2  -2 -10 23.2908 24.0443   9
  -2   2 -10 32.8342 17.6054  13
  -2  -2 -10 12.7873 23.7409  14
   2  -2 -10 6.59552 16.7765  14
   2  -2 -10 42.7413 14.8558  13
   2   2 -10 10.8202 14.8080  12
   2   2 -10 13.6896 14.7511  11
   2  -2  -8 22434.5 470.611   7
   2   2  -8 21768.5 512.399   1
   2   2  -8 21352.4 516.587   2
   2  -2  -8 21407.3 466.618  19
   2   2  -8 21905.1 474.823  18
  -2   2  -8 21583.3 485.990  19
  -2   2  -8 22200.7 476.543  17
  -2   2  -8 21101.6 478.080  16
   2   2  -8 20975.5 483.587  15
  -2   2  -8 21286.3 465.367   9
   2  -2  -8 22640.3 485.515   9
   2   2  -8 21451.5 468.630   9
   2   2  -8 21004.6 482.167   8
  -2  -2  -8 21032.2 485.297  14
   2  -2  -8 21872.8 474.953  14
  -2   2  -8 21819.8 475.344  13
   2  -2  -8 21535.7 474.912  13
   2   2  -8 22063.0 480.906  11
   2   2  -6 5.40549 21.5068   2
  -2  -2  -6 7.60512 12.2162   4
   2   2  -6 1.03311 12.6557  18
  -2   2  -6-7.33957 11.6717  16
   2   2  -6 0.29883 11.8698  15
  -2   2  -6-6.29072 13.2709  17
   2  -2  -6 3.37158 18.9410   9
   2   2  -6 9.76323 12.1628   9
  -2   2  -6 4.23004 8.95875   9
  -2  -2  -6-11.3765 21.0657  14
  -2   2  -6 11.2426 17.1168  13
  -2  -2  -6-1.48824 10.7258  12
   2  -2  -6-9.40957 13.4941  13
   2   2  -6 4.71269 12.8040   8
   2   2  -4 3218.51 110.829   2
   2  -2  -4 3042.08 79.1652  18
   2   2  -4 3166.69 84.5967  18
  -2   2  -4 2968.00 79.0535  16
   2   2  -4 2898.51 84.6329  15
   2   2  -4 3278.99 81.6457   9
  -2   2  -4 3167.96 79.3839   9
   2  -2  -4 3302.15 89.6384   9
   2   2  -4 3302.46 85.7480   8
  -2   2  -4 3141.73 89.0177  13
   2   2  -4 3004.10 77.8133  14
  -2  -2  -4 3176.46 91.5629  14
  -2  -2  -4 3256.20 82.6470  12
  -2  -2  -4 3142.18 91.2374   4
   2  -2  -2-2.92766 8.78137  18
   2  -2  -2 10.1238 13.5023   9
  -2   2  -2 7.85766 9.06169   9
   2   2  -2 2.97472 9.11529  10
   2   2  -2-15.7248 11.7036   9
  -2  -2  -2 1.01468 14.0685   4
  -2  -2  -2 12.7858 15.7969  14
   2   2  -2 3.34559 8.48223  14
  -2   2  -2-0.31536 18.2137  13
  -2  -2  -2 3.02853 13.7361  12
   2   2  -2 0.17800 12.5190   5
   2   2   0 6083.65 157.749   5
  -2  -2   0 6708.12 176.823   4
  -2  -2   0 6676.34 159.608   5
   2  -2   0 6529.83 154.855  18
   2   2   0 6849.40 153.937  10
   2  -2   0 6627.40 154.651   9
  -2  -2   0 6594.14 155.412  14
  -2  -2   0 7006.79 160.013  12
   2  -2   0 6275.96 150.181  11
  -2  -2   2-12.8819 20.9393   1
   2   2   2-6.43247 12.1054   3
  -2  -2   2-1.19212 11.2106  18
  -2  -2   2-0.59787 9.03819  15
   2   2   2 2.80231 10.6633  17
   2  -2   2 2.22893 11.4699   9
   2   2   2-21.2471 14.0985  10
  -2  -2   2 6.04765 11.1356  14
  -2  -2   2-9.77689 16.5861  12
  -2   2   2 3.10607 19.0824  13
   2  -2   2-5.88632 12.2794  11
  -2  -2   2-9.10648 16.0362  11
   2  -2   4 3293.47 108.457   5
  -2  -2   4 2968.17 108.792   1
   2   2   4 2850.36 95.8593   3
   2   2   4 3239.89 94.0318   4
  -2  -2   4 3130.49 85.8798  18
   2   2   4 3189.74 88.6388  17
   2  -2   4 2836.56 79.7390  16
  -2   2   4 3588.23 79.1050  16
  -2  -2   4 2883.50 85.8778  15
   2  -2   4 3215.11 83.1132  17
   2  -2   4 3323.79 80.9374   9
  -2   2   4 3011.40 89.1634  13
   2   2   4 3215.01 83.3080  12
  -2  -2   4 3207.22 92.8758  12
  -2  -2   4 3332.02 91.0227  11
   2   2   4 3295.25 90.2635  10
   2  -2   4 3304.37 90.3681  11
   2  -2   6-12.3254 24.3211   5
   2   2   6 12.9314 13.0013   4
   2  -2   6-23.9062 21.9312   3
  -2  -2   6 1.84988 21.3899   1
  -2  -2   6 22.5565 13.1733  18
   2  -2   6 21.0213 14.2221  16
   2  -2   6 12.8115 12.2324  17
  -2   2   6 28.2359 13.7178  16
   2   2   6 5.21597 13.0893  17
   2  -2   6 1.14543 10.1870   9
  -2  -2   6 14.9880 10.0252   9
   2   2   6 28.3749 20.1703  10
  -2   2   6-1.97007 12.6807  14
  -2   2   6 14.7116 17.5267  13
   2   2   6-4.97017 8.78501  12
  -2  -2   6 34.7769 20.0209  11
   2  -2   6 2.13899 18.9789  11
   2  -2   8 22021.6 515.141   5
   2  -2   8 21142.5 514.532   3
  -2  -2   8 22076.7 516.983   1
  -2   2   8 21956.4 473.152  19
  -2  -2   8 21571.1 480.679  18
   2  -2   8 21959.5 482.789  17
   2   2   8 21972.8 490.202  17
  -2   2   8 23092.6 483.997  16
   2  -2   8 21290.5 484.266  16
   2  -2   8 22371.4 478.549  10
  -2  -2   8 21418.2 475.225   9
  -2   2   8 21771.8 480.920  14
  -2   2   8 21885.0 481.739  13
   2  -2   8 21230.2 480.939  13
   2   2   8 21993.5 469.738  12
  -2  -2   8 21804.0 491.814  12
  -2  -2   8 23698.8 489.654  11
   2   2   8 22699.7 491.670  10
   2  -2  10 3.98260 28.5903   5
   2  -2  10-21.1823 23.2469   3
  -2   2  10 4.33967 19.7088   4
  -2   2  10 45.0034 15.1565  19
   2  -2  10 86.5534 27.1011  16
  -2   2  10 54.6057 21.9663  16
   2  -2  10 22.6842 14.3650  17
   2   2  10 15.5928 14.8292  17
   2  -2  10 4.29796 14.8900  10
  -2  -2  10 11.2529 11.8505   9
  -2   2  10 4.46023 12.9591  14
  -2   2  10 43.7020 17.1430  13
   2  -2  10 5.07995 12.8168  13
  -2  -2  10 133.176 32.7994  12
  -2  -2  10-6.98595 19.8198  11
   2   2  10 8.56367 23.5518  10
  -2  -2  12 1273.69 73.5350   6
   2  -2  12 1151.95 69.2052   5
   2  -2  12 1024.97 65.5538   3
  -2   2  12 1074.58 61.3668   4
  -2   2  12 1029.12 45.4255  19
   2  -2  12 1134.37 55.8704  16
  -2   2  12 1026.65 51.7928  16
   2  -2  12 1074.22 48.9314  17
   2   2  12 1100.14 53.2090  17
  -2  -2  12 1071.78 41.4637   9
   2  -2  12 1033.25 43.8126  10
  -2   2  12 1082.77 43.4726  13
  -2   2  12 1088.02 45.5939  14
   2  -2  12 1112.83 43.0075  13
  -2   2  12 1091.56 48.7283  12
  -2  -2  12 1107.79 54.8146  12
  -2  -2  12 1082.56 51.0114  11
   2   2  12 1067.40 54.7630  10
  -2   2  14-22.5938 21.9039   4
  -2  -2  14-15.9508 21.9263  11
   2   2  14 12.2592 26.7605  10
   2  -2  14 23.1358 24.3707  16
   2  -2  14-5.75950 16.2808  17
   2  -2  14-13.3367 22.0784  15
  -2   2  14 10.7675 23.1896  16
   2   2  14 17.1476 15.7414  17
  -2  -2  14-4.08063 12.4145   9
   2  -2  14-8.22602 15.6158  10
  -2   2  14 16.8471 14.6111  14
  -2   2  14-23.1650 15.2816  13
  -2   2  14-33.3138 22.4870  12
   2  -2  14 10.0872 11.5823  13
  -2  -2  14 11.4796 21.9673  12
  -2   2  14-17.6076 19.1425   7
  -2  -2  14-3.15030 32.6850   6
   2  -2  14 19.8647 30.6065   5
   2  -2  14-8.41073 22.7646   8
   2  -2  16 195.078 31.5743   2
  -2  -2  16 285.169 47.4661   2
  -2   2  16 269.111 33.4675   4
   2   2  16 229.321 35.1169  10
  -2  -2  16 241.187 31.3412  11
   2  -2  16 200.224 30.3146  15
   2  -2  16 282.018 39.0706  16
  -2   2  16 246.257 33.4484  16
   2  -2  16 222.481 27.5009  17
   2   2  16 241.121 28.7577  17
   2  -2  16 211.951 24.6479  10
  -2   2  16 253.791 24.3295  14
  -2   2  16 232.983 20.5446  13
  -2  -2  16 239.023 30.6726  12
  -2   2  16 210.772 26.0941  12
   2  -2  16 228.237 19.4526  13
   2  -2  16 227.200 48.3734   6
   2  -2  16 235.068 30.7138   8
  -2  -2  16 242.751 46.3887   6
   2  -2  16 273.084 45.5813   5
   2   2  16 283.492 48.3683   6
  -2   2  16 218.502 27.0510   7
  -2  -2  18 9.57423 32.5135   6
   2   2  18-33.3327 42.0768   6
  -2   2  18-7.48973 23.4033   7
   2  -2  18 3.02983 42.5569   6
   2  -2  18 15.4350 24.3125   8
  -2   2  18-10.3616 24.2611  20
  -2  -2  18 3.16910 24.9908  19
   2  -2  18-17.1558 28.1982  16
   2   2  18 9.64219 18.1094  17
   2  -2  18-2.36957 16.4952  17
   2  -2  18 7.14484 24.8007  15
  -2   2  18 2.65430 25.4083  16
  -2   2  18 29.9004 20.8431   4
   2  -2  18-28.4001 23.1059   2
  -2   2  18 15.6266 15.5717  14
  -2   2  18 13.1166 13.3398  13
  -2   2  18 0.90990 18.6479  12
   2  -2  18-3.78478 10.7279  13
  -2  -2  18-23.8881 22.2033  12
  -2  -2  18 6.34049 23.4742  11
   2   2  18 44.0926 32.5277  10
   2  -2  18-8.64997 19.4168  10
   2  -2  20 105.577 29.8826   8
  -2   2  20 97.1933 43.4212   6
   2  -2  20 78.5138 43.9353   6
  -2   2  20 83.8738 26.5763   7
   2   2  20 128.885 48.9163   6
  -2  -2  20 95.4115 39.0469   6
  -2   2  20 78.8791 29.3726  20
  -2  -2  20 107.356 33.4574  19
   2  -2  20 83.3958 29.4348  16
   2   2  20 64.3289 22.5157  17
  -2   2  20 68.4957 22.6604   4
   2  -2  20 76.6764 26.5268   2
  -2   2  20 56.6236 17.4078  14
  -2   2  20 80.5666 14.3877  13
   2   2  20 94.3678 22.9544  14
  -2  -2  20 81.2130 24.6147  12
   2  -2  20 94.9338 13.8911  13
  -2   2  20 106.028 23.2580  12
  -2  -2  20 106.577 28.5409  11
   2   2  20 66.9668 29.4987  10
   2  -2  20 86.5350 21.7806  10
  -2   2  22 9.06180 41.1470   6
   2   2  22-0.09102 39.1750   6
   2  -2  22 38.7156 50.6388   6
  -2   2  22-4.56694 25.5021   7
   2  -2  22-1.10568 26.0433   8
  -2  -2  22-39.5062 45.8183   6
  -2   2  22-35.7549 29.8987  20
  -2  -2  22 26.9343 33.3182  19
   2  -2  22 17.1369 27.6161  16
   2  -2  22 10.2731 23.1313   2
  -2   2  22 3.32246 14.3740  14
  -2   2  22-1.81868 10.4905  13
  -2  -2  22-2.81921 20.6536  12
   2  -2  22-6.39749 9.80782  13
  -2   2  22-23.3833 19.6965  12
   2  -2  22-15.7979 19.2889  10
  -2  -2  22-3.75151 26.1003  11
   2   2  22-10.8333 28.1212  10
   2  -2  24 2533.00 142.983   6
   2   2  24 2573.79 143.828   6
  -2   2  24 2544.55 145.590   6
   2  -2  24 2540.98 105.270   8
  -2  -2  24 2348.42 137.215   6
  -2  -2  24 2609.53 113.796  19
  -2   2  24 2328.34 107.860  20
   2  -2  24 2455.24 111.603  16
   2  -2  24 2492.48 117.350   2
  -2   2  24 2560.11 94.8276  14
  -2   2  24 2523.49 70.1240  13
   2  -2  24 2335.77 68.7442  13
  -2   2  24 2457.53 90.0356  12
  -2  -2  24 2358.24 94.7223  12
   2   2  24 2391.54 105.936  10
  -2  -2  24 2328.48 99.8768  11
   2  -2  24 2348.90 91.7380  10
   2  -2  26 14.7519 44.7383   6
  -2   2  26 44.7052 49.9796   6
  -2  -2  26 0.53594 45.7907   6
   2  -2  26 18.0580 29.3899   8
  -2  -2  26 29.3349 32.4122   7
   2   2  26-52.2202 46.8738   6
  -2   2  26-13.6662 29.0931  20
  -2  -2  26-6.22318 31.9107  19
   2  -2  26-2.03945 30.2969  16
   2  -2  26 36.1343 30.3020   2
  -2   2  26 4.64247 14.2897  14
  -2  -2  26 3.77996 22.3729  12
   2   2  26-6.79416 8.95509  13
  -2   2  26-2.24536 18.4041  12
   2  -2  26 11.5783 8.14684  13
   2  -2  26 35.7004 22.4916  10
  -2  -2  26 7.32484 24.3855  11
   2   2  26-16.6232 32.4465  10
  -2  -2  28 98.0058 33.8330   7
   2  -2  28 117.021 49.8234   6
   2  -2  28 77.6966 35.1043   7
  -2  -2  28 35.7950 46.4796   6
   2  -2  28 79.5329 33.6722   8
  -2   2  28 81.4445 48.5907   6
   2   2  28 70.6692 44.5716   6
  -2  -2  28 71.5366 32.1637   8
   2   2  28 165.505 39.3401  16
   2  -2  28 134.949 38.1727  16
  -2   2  28 113.777 36.6230  16
  -2  -2  28 102.832 34.4523  16
  -2  -2  28 45.9204 30.3543  19
  -2   2  28 110.516 38.6487  20
  -2  -2  28 113.012 36.2313  20
   2   2  28 81.7134 10.3924  13
   2  -2  28 136.990 36.7671  15
  -2   2  28 58.0882 18.9941  14
   2   2  28 118.154 25.2436  14
  -2  -2  28 54.7047 24.0416  12
   2   2  28 81.2408 10.5918  13
  -2   2  28 93.5111 23.1371  12
  -2  -2  28 55.0371 28.5630  11
   2   2  28 135.293 38.6309  10
   2  -2  28 43.4669 22.2768  10
  -2  -2  30 4.83905 33.2318   8
  -2   2  30-14.6903 45.0326   6
  -2  -2  30-33.1284 50.7926   6
   2  -2  30-17.3298 34.0789   7
  -2  -2  30-14.0972 36.4486   7
   2   2  30-10.0404 50.1720   6
   2  -2  30 6.98754 29.9124   8
   2  -2  30-42.5453 46.7509   6
  -2  -2  30-17.9453 32.9427  20
  -2  -2  30-55.5273 36.0793  19
  -2   2  30-49.5926 34.6015  20
   2   2  30-6.54989 32.4240  16
  -2  -2  30 15.7775 33.5887  16
   2  -2  30-27.7044 32.4095  16
  -2   2  30 53.6488 39.2149  16
   2   2  30-6.47527 15.9033  14
   2  -2  30 22.2957 32.1941  15
  -2  -2  30-2.82092 20.2939  12
  -2   2  30 8.40186 18.7778  12
   2   2  30-16.3017 33.0938  10
   2  -2  30-7.34397 22.7880  10
  -2   2  32 2584.78 167.077   6
   2   2  32 2515.48 123.856   7
  -2  -2  32 2687.95 128.821   7
  -2  -2  32 2600.42 165.216   6
   2   2  32 2543.53 164.829   6
  -2   2  32 2472.32 117.548   7
   2  -2  32 2457.11 127.704   7
   2  -2  32 2385.77 165.538   6
  -2  -2  32 2730.13 131.827  19
  -2  -2  32 2562.19 131.334  20
  -2   2  32 2559.93 125.905  20
   2  -2  32 2500.48 128.543  16
   2   2  32 2512.87 130.474  16
   2  -2  32 2639.59 125.074  15
  -2  -2  32 2522.20 126.474  16
  -2   2  32 2624.45 130.575  16
   2  -2  32 2614.58 122.307   8
  -2  -2  32 2478.27 124.773   8
   2   2  32 2585.25 119.773  14
  -2   2  32 2530.02 97.6207  12
  -2  -2  32 2531.08 104.551  12
   2   2  32 2392.59 117.803  10
   2  -2  32 2535.93 107.415  10
  -2   2  34 11.7351 30.8608   7
  -2   2  34-4.56545 42.9350   6
   2   2  34 75.5983 56.0760   6
  -2  -2  34-20.9664 39.9381   7
   2   2  34 81.1832 38.7874   7
  -2  -2  34 15.3419 56.9220   6
   2  -2  34 34.6122 35.8452   8
   2  -2  34 7.95827 37.2979   7
  -2  -2  34 9.15264 31.5050   8
   2  -2  34 69.9014 61.6322   6
  -2   2  34 13.0667 34.7335  20
  -2  -2  34-0.34171 32.0810  20
  -2  -2  34-3.01959 36.0213  19
  -2  -2  34 30.1706 34.5278  16
   2   2  34-20.7801 37.7718  16
   2  -2  34 40.1629 38.3768  16
  -2   2  34 29.9290 38.2094  16
  -2  -2  34 38.6443 24.8714  12
  -2   2  34-14.7189 18.2465  12
   2   2  34-11.9261 31.7993  10
   2  -2  34-37.1233 26.9553  10
   2   2  36 2237.16 173.030   6
  -2   2  36 2290.02 117.858   7
  -2  -2  36 2338.12 126.592   7
   2  -2  36 2286.02 164.457   6
   2   2  36 2427.37 124.569   7
  -2   2  36 2389.18 171.011   6
   2  -2  36 2354.55 130.152   7
  -2  -2  36 2667.97 174.873   6
  -2   2  36 2305.10 127.552  20
  -2  -2  36 2176.10 127.886  20
   2   2  36 2472.89 136.841  16
   2  -2  36 2232.33 126.340  16
  -2  -2  36 2214.64 127.791  16
  -2   2  36 2336.47 129.118  16
  -2  -2  36 2395.41 128.333   8
   2  -2  36 2510.24 124.532   8
  -2   2  36 2030.75 101.410  14
  -2  -2  36 2266.57 100.370  12
  -2   2  36 2239.35 92.3560  12
   2   2  36 2452.02 122.184  10
   2  -2  36 2252.44 106.111  10
   2  -2  38-31.2302 33.4645   8
   2   2  38-38.3087 36.9635   7
  -2  -2  38 49.3979 57.5731   6
  -2  -2  38 15.0271 41.0853   7
  -2  -2  38-41.8780 43.2230   8
  -2   2  38 50.5161 67.7060   6
   2  -2  38 56.8105 44.1359   7
   2  -2  38-73.3461 62.0803   6
   2   2  38 32.2527 54.2941   6
  -2   2  38-42.2627 35.7029   7
  -2   2  38-5.07538 34.5226  20
  -2  -2  38 36.3728 41.0807  20
  -2  -2  38-11.6146 39.5799  16
  -2   2  38-11.1971 35.6779  16
   2  -2  38-44.8314 38.8366  16
   2   2  38-13.9376 41.4214  16
  -2   2  38 16.0894 18.0987  14
  -2  -2  38-5.87990 22.1895  12
  -2   2  38-20.0817 17.9851  12
   2   2  38-8.14255 33.2047  10
   2  -2  38 27.7888 29.2897  10
   2  -2  40 120.138 65.5521   6
  -2  -2  40-6.38953 36.7602   7
  -2  -2  40-1.23183 58.4123   6
  -2  -2  40 50.1224 45.8466   8
  -2   2  40-2.04496 34.6174   7
   2   2  40 12.6227 55.5773   6
  -2   2  40-38.5701 58.6295   6
   2  -2  40-15.4066 38.1120   7
   2   2  40 51.5727 37.7440   7
   2  -2  40 72.4293 40.8548   8
  -2   2  40 21.0073 39.6246  20
  -2  -2  40 35.9889 40.2496  20
  -2   2  40 11.1181 37.5660  16
   2  -2  40-0.40174 42.0157  16
  -2  -2  40 9.76752 34.5561  16
   2   2  40-44.6184 45.1407  16
   2   2  40 21.1783 35.3558   8
  -2   2  40 47.6135 21.8308  14
  -2  -2  40 49.8748 25.7353  12
  -2   2  40 13.2564 18.8335  12
   2   2  40 11.7293 32.6244  10
   2  -2  40-16.8961 27.2694  10
   2   2  42-36.0753 36.4576   7
  -2  -2  42 25.1903 41.4527   8
   2   2  42 145.234 75.6751   6
  -2   2  42 49.9072 59.4458   6
  -2  -2  42 33.2246 41.2245   7
   2  -2  42-49.8231 45.8568   7
   2  -2  42-49.7925 59.5221   6
  -2  -2  42-30.1085 52.3672   6
   2  -2  42-1.01109 37.1717   8
  -2   2  42-19.8060 37.8209   7
  -2  -2  42-77.7132 48.4175  16
  -2   2  42 50.9672 42.7857  16
   2   2  42-29.1273 47.6383  16
   2  -2  42-18.8327 48.8122  16
  -2  -2  42 33.6571 43.6446  20
  -2   2  42-52.2378 43.0856  20
   2   2  42-18.2290 35.4217   8
  -2  -2  42 7.59502 21.8777  12
  -2   2  42-1.40963 18.3006  12
   2   2  42 32.7453 35.9189  10
   2  -2  42-28.5687 30.5531  10
   2  -2  44 147.127 46.5785   8
   2  -2  44 199.404 77.9030   6
  -2  -2  44 296.198 76.9728   6
   2   2  44 226.558 52.4483   7
  -2  -2  44 217.400 54.5709   7
   2  -2  44 209.466 56.0456   7
  -2   2  44 147.345 46.0266   7
  -2   2  44 225.704 71.8437   6
   2   2  44 243.608 77.4075   6
  -2  -2  44 187.515 51.6401   8
  -2   2  44 213.587 56.8265  16
  -2  -2  44 171.074 49.5673  16
   2   2  44 139.485 51.0311  16
   2  -2  44 199.726 57.6023  16
  -2  -2  44 189.130 53.4396  20
  -2   2  44 236.233 57.2325  20
   2   2  44 188.435 46.1103   8
  -2  -2  44 141.462 30.2445  12
  -2   2  44 183.482 30.0568  12
   2  -2  44 221.351 43.3874  10
   2   2  44 140.608 45.3996  10
  -2  -2  46 53.4529 62.4767   6
  -2  -2  46 46.1761 43.5712   8
   2  -2  46 8.05391 57.8385   6
   2  -2  46-13.6126 38.8944   8
  -2   2  46 27.6745 36.0051   7
   2  -2  46-32.0299 44.9888   7
  -2   2  46 56.3258 71.1675   6
   2   2  46 109.373 50.0872   7
   2   2  46 112.362 75.7431   6
  -2  -2  46 1.86221 38.1859   7
   2  -2  46 84.5300 50.7816  16
  -2   2  46-16.0469 39.4250  16
   2   2  46-53.8755 41.7519  16
  -2  -2  46-45.5475 44.5275  16
  -2   2  46-18.7662 41.8295  20
  -2  -2  46 94.4250 54.0060  20
   2   2  46-22.4551 37.0842   8
  -2  -2  46 6.45765 20.6517  12
  -2   2  46 24.7842 19.5016  12
   2  -2  46 28.4832 29.6920  10
   2   2  46 18.0561 39.6973  10
   2  -2  48 676.982 81.2680   8
  -2  -2  48 655.986 111.626   6
   2   2  48 661.472 78.2275   7
  -2   2  48 839.191 126.173   6
   2  -2  48 747.113 117.993   6
  -2  -2  48 809.112 88.2697   8
   2  -2  48 712.120 86.6661   7
  -2   2  48 610.768 75.3872   7
   2   2  48 724.815 116.154   6
  -2  -2  48 658.346 85.4726  16
   2  -2  48 725.136 87.1551  16
  -2   2  48 658.419 83.4630  16
   2   2  48 489.103 77.2038  16
  -2  -2  48 551.612 79.9241  20
  -2   2  48 622.558 80.1374  20
   2   2  48 679.208 77.4414   8
  -2   2  48 742.579 84.6242   8
  -2  -2  48 654.923 55.0426  12
  -2   2  48 714.846 50.8896  12
   2  -2  48 671.518 68.1048  10
   2   2  48 621.236 74.2834  10
   2  -2  50-86.8750 48.5936   7
  -2  -2  50 0.62232 45.8029   8
  -2   2  50-37.3779 40.2830   7
   2   2  50 6.65806 63.8089   6
   2  -2  50 63.4558 65.7477   6
  -2  -2  50 6.34787 67.2757   6
  -2   2  50 2.86518 58.0732   6
   2   2  50 1.64871 40.0122   7
   2  -2  50 66.5638 43.4229   8
   2   2  50 26.7464 39.0693   8
   2  -2  50-35.2989 42.0671  16
  -2  -2  50-29.4173 44.0332  16
  -2   2  50-24.6858 47.1213  16
   2   2  50-5.66359 45.1315  16
  -2  -2  50 20.9119 45.1788  20
  -2   2  50-21.0208 39.5355  20
  -2   2  50 41.8319 41.8473   8
  -2   2  50 48.7380 20.2961  12
   2  -2  50 28.2907 31.2450  10
   2   2  50-17.0662 37.8410  10
  -2   2  52 490.779 108.279   6
   2  -2  52 369.426 73.1224   7
  -2  -2  52 383.519 70.2070   8
   2  -2  52 327.506 96.7970   6
   2  -2  52 384.300 66.0961   8
  -2  -2  52 277.149 91.4827   6
   2   2  52 321.777 59.6074   7
   2   2  52 217.930 77.1646   6
   2   2  52 230.574 54.0524   8
  -2  -2  52 339.560 66.5424  16
  -2   2  52 306.717 69.7816  16
   2   2  52 305.481 65.5931  16
   2  -2  52 269.757 62.7537  16
  -2  -2  52 267.285 65.5403  20
  -2   2  52 208.316 57.0357  20
  -2   2  52 370.156 67.8605   8
  -2   2  52 286.800 34.6448  12
   2  -2  52 352.194 54.0885  10
   2   2  52 318.596 61.2737  10
  -2   2  54 73.6747 45.4718  20
  -2   2  54 7.11648 45.0945   8
  -2   2  54 5.79442 41.3355  16
   2   2  54 72.6487 56.4353  16
  -2  -2  54-5.00840 40.9319  16
   2  -2  54 79.9636 54.7735  16
   2  -2  54 12.7811 38.0610   8
   2   2  54 77.6547 69.4400   6
   2   2  54-27.2262 42.2005   7
   2   2  54 67.8472 42.8328   8
   2  -2  54-90.6000 54.9569   7
   2  -2  54-37.3858 70.4759   6
  -2   2  54 3.98116 54.4149   6
  -2  -2  54-8.54221 47.3832   8
  -2  -2  54-59.8808 62.7331   6
   2   2  54 42.4905 37.2077  10
   2  -2  54 2.57646 30.0502  10
  -2   2  56 82.0837 45.8207  20
  -2   2  56 73.2519 48.2728   8
   2   2  56 148.082 59.1133  16
   2  -2  56 99.1923 50.4451  16
  -2  -2  56-17.6581 50.7475  16
  -2   2  56 80.1070 50.5884  16
   2   2  56 84.2821 43.5946  10
   2  -2  56 105.057 39.4605  10
  -2  -2  56-9.25187 48.8724   8
  -2   2  56 100.358 75.9646   6
   2  -2  56 59.6071 53.0568   7
  -2  -2  56 127.389 77.6587   6
   2  -2  56 6.57640 39.9128   8
   2   2  56 89.4614 46.5468   8
   2   2  56 135.782 52.7871   7
   2   2  56 94.5431 70.2003   6
  -2  -2  58-53.7156 54.6841  16
   2   2  58 32.1394 47.6167  16
   2  -2  58-55.5262 52.4560  16
  -2   2  58 70.0157 52.7181  16
   2   2  58 31.6646 37.8178  10
   2  -2  58-49.4282 35.3056  10
  -2   2  58 109.287 79.9117   6
   2   2  58-61.4972 46.0552   8
  -2  -2  58 82.3726 79.9506   6
   2  -2  58 48.6854 54.3634   7
   2   2  58 44.0593 58.2099   6
   2   2  58-51.2949 41.8941   7
   2  -2  58 24.6903 35.7414   8
  -2  -2  58-57.1604 54.0492   8
  -2   2  58-8.74819 46.7582   8
   2  -2  60-23.9836 50.8753  16
  -2   2  60-112.738 57.4351  16
  -2  -2  60 80.5645 55.1240  16
   2   2  60-39.2809 54.1892  16
   2   2  60-28.3699 37.5720  10
  -2   2  60-114.558 58.0852   8
   2  -2  60 10.5032 40.9011   8
  -2   2  60 17.9102 66.4005   6
   2   2  60 11.9000 40.7340   7
   2   2  60-12.4877 45.9197   8
   2   2  60-3.08463 65.5782   6
  -2  -2  60 147.171 58.7937   8
   2  -2  60 35.2215 50.8632   7
   2  -2  62 4.96296 37.3210   8
  -2   2  62 5.18697 67.9631   6
   2   2  62-58.3121 68.4384   6
   2   2  62-95.2128 51.7395   7
  -2  -2  62-39.5248 47.8354   8
   2   2  62-11.2292 38.8649   8
   2  -2  62-14.1069 41.4292   7
  -2   2  62-31.7451 46.8713   8
  -2   2  62-26.1836 45.4291  16
   2   2  62-77.9887 52.6102  16
  -2  -2  62-20.5751 51.8224  16
   2  -2  62-4.80156 50.5557  16
   2   2  64 1337.05 185.325   6
   2  -2  64 1691.94 147.489   7
  -2   2  64 1519.90 192.195   6
  -2  -2  64 1631.44 143.039   8
   2  -2  64 1461.75 131.577   8
   2   2  64 1521.36 135.649   7
   2   2  64 1732.19 151.251  16
  -2   2  64 1560.60 147.030  16
  -2  -2  64 2010.91 163.084  16
   2  -2  64 1684.22 150.763  16
  -2   2  64 1660.66 146.693   8
   2   2  64 1564.88 136.045   8
  -2  -2  66 4.31000 50.6557  16
  -2   2  66-53.5908 54.7681  16
   2  -2  66 112.867 55.5523  16
   2   2  66 19.9878 51.0433  16
   2  -2  66-32.8731 43.1819   7
   2   2  66 36.0235 42.7357   8
  -2   2  66-32.0077 68.7067   6
   2   2  66-40.7864 41.9114   7
  -2   2  66 144.722 58.3729   8
   2   2  66-129.783 75.2860   6
   2  -2  66 0.33968 42.3177   8
  -2  -2  66 56.7995 56.4715   8
   2   2  68-0.69293 41.9646   8
   2   2  68 43.4594 46.4561   7
   0   3 -71 1.15171 29.7165  18
   0   3 -69 0.15900 31.7979  18
  -3   0 -69-72.7143 48.1660  14
   3   0 -67-28.6876 49.6984  17
  -3   0 -67 99.2281 60.2163  17
   0   3 -67 45.3041 43.8651  17
   0  -3 -67-99.4008 43.7282   9
  -3   0 -67-60.4120 42.7141  14
   0   3 -67 10.9100 34.2264  18
   0   3 -67 86.9839 78.8145   3
   0   3 -65 3.26684 40.7099  17
   3   0 -65 83.6199 54.9935  17
  -3   0 -65 12.1659 46.5030  17
   0  -3 -65-6.53183 48.3242  17
   0  -3 -65 26.1866 32.3400   9
  -3   0 -65-12.5699 38.0669  14
   0  -3 -65 27.4632 34.9531  14
   0   3 -65-35.6624 37.2881  18
   0  -3 -65-9.92062 68.3257   3
   0   3 -65-73.0346 72.7238   3
  -3   0 -65 19.2433 67.2344   3
   0  -3 -63 40.6466 49.9899  17
   0   3 -63-34.6535 45.7127  17
  -3   0 -63 168.263 66.4054  17
   3   0 -63-28.6495 45.5216  17
  -3   0 -63-2.15716 26.6810   9
   0  -3 -63 30.3988 38.6033   9
   3   0 -63 11.4810 27.7586   9
  -3   0 -63 42.1637 43.8107  14
   0  -3 -63-30.6434 37.2092  14
   0   3 -63 36.6191 32.6284  14
   0   3 -63-4.28559 33.8753  18
   0   3 -63-31.0037 59.3000   3
   0  -3 -63-1.35470 70.5964   3
  -3   0 -63-37.4392 73.5651   3
   3   0 -61-59.1274 52.1390  17
   0   3 -61-26.6070 43.8497  17
  -3   0 -61-15.5885 45.9853  17
   0  -3 -61 35.3950 47.0529  17
   3   0 -61-32.6588 29.6119   9
   0  -3 -61-48.8351 42.0009   9
  -3   0 -61 1.25548 28.0124   9
   0  -3 -61-90.2707 41.6614  14
   0   3 -61 76.2290 39.6576  14
  -3   0 -61-48.1409 42.0241  14
   0   3 -61 72.7820 40.0107  18
  -3   0 -61 50.1004 63.2794   3
   0  -3 -61-64.9324 63.4987   3
   0   3 -61-41.2749 51.9963   3
   3   0 -59-8.56280 24.6133  14
  -3   0 -59-1.34870 35.5171  14
   0   3 -59 35.2825 33.2809  14
   0  -3 -59-34.3457 40.3251  14
  -3   0 -59 38.3811 30.8751   9
   3   0 -59 6.73545 30.5896   9
   0  -3 -59 12.3845 35.8782   9
  -3   0 -59 36.0362 52.8010  17
   0  -3 -59-72.2676 57.4008  17
   0   3 -59 8.79966 41.8542  17
   3   0 -59 3.79991 45.9012  17
   0   3 -59-0.85966 64.3838   3
   0   3 -59-58.6204 47.5690   4
  -3   0 -59-47.1659 67.8015   3
   0   3 -57 5.19061 29.8088  14
   3   0 -57-28.5814 29.4092  14
  -3   0 -57 3.87948 34.7230  14
   0  -3 -57 37.3749 35.6408  14
   0  -3 -57-53.9902 42.4116   9
   3   0 -57-23.9166 31.5136   9
   0   3 -57 26.6113 23.1330   9
   0  -3 -57-31.3906 51.0193  17
   3   0 -57 48.2765 46.1174  17
  -3   0 -57 2.10898 43.7375  17
   0   3 -57 38.5857 41.5174  17
   0   3 -57 24.5180 59.2421   3
   0   3 -57-46.0112 44.4582   4
   3   0 -57-73.1433 44.4055   4
  -3   0 -57 40.5929 57.3128   3
  -3   0 -55-27.7692 37.6323  14
   0  -3 -55-53.0249 40.8178  14
   3   0 -55-16.9608 28.3252  14
   0   3 -55-1.86365 29.4095  14
   0   3 -55 1.45670 22.1339   9
   3   0 -55-2.21612 29.9198   9
   0  -3 -55-32.5348 38.2662   9
   0   3 -55 41.1328 42.0370  17
  -3   0 -55-93.5954 50.6832  17
   0  -3 -55-14.5667 43.2195  17
   3   0 -55-25.0009 46.2875  17
   0   3 -55-14.3514 40.0789   4
  -3   0 -55 60.1647 59.6191   3
   0   3 -55-29.2415 61.4968   3
   3   0 -55 83.4657 47.9546   4
   0  -3 -53-6.75860 34.2943  14
  -3   0 -53-18.8711 37.6996  14
   0   3 -53-27.8265 31.1674  14
   3   0 -53-8.10266 23.9894  14
   3   0 -53 16.4046 30.2615   9
   0   3 -53-44.2439 24.4748   9
   0  -3 -53-12.8440 35.5923   9
   0   3 -53 19.1998 41.4577  17
   0  -3 -53 51.5901 43.9591  17
   3   0 -53 38.9433 48.0636  17
  -3   0 -53-45.3917 45.7663  17
  -3   0 -53 9.72582 26.3840   4
   0   3 -53 11.6681 36.9294   4
  -3   0 -53 64.3194 63.5797   3
   0   3 -53 13.4989 60.0604   3
   3   0 -53 20.8575 42.5344   4
   0  -3 -51 16.6749 32.3833  14
   3   0 -51 20.6980 27.2413  14
   0   3 -51-9.36524 32.2742  14
  -3   0 -51-25.7588 39.9626  14
   3   0 -51-21.7832 29.6394   9
   0   3 -51-5.16537 21.2288   9
   0  -3 -51 25.9737 36.9122   9
  -3   0 -51 42.5235 39.9253  17
   0   3 -51-1.69956 37.2409  17
   3   0 -51 82.4489 49.1298  17
   0  -3 -51 42.9055 42.3616  17
   3   0 -51-53.5831 39.6897   4
   0   3 -51-31.0883 43.1550   4
  -3   0 -51 3.73851 28.8354   4
  -3   0 -51-4.24007 62.2375   3
   0   3 -51-57.4851 65.8476   3
  -3   0 -49-8.45007 36.7286  14
   3   0 -49-18.3804 26.3043  14
   0  -3 -49 23.7916 35.4284  14
   0   3 -49 25.2014 30.0849  14
   0   3 -49 12.4923 24.0489   9
   3   0 -49-12.7862 30.6424   9
   0  -3 -49 68.1151 42.1309   9
   3   0 -49-6.53754 46.2042  17
   0  -3 -49 64.6279 48.9505  17
  -3   0 -49 30.2788 44.4047  17
   0   3 -49 4.94010 36.1319  17
   0   3 -49-27.6968 42.7251   4
   0   3 -49 46.2579 62.8641   3
   3   0 -49-16.4873 40.5108   4
  -3   0 -49 27.2292 31.3182   4
  -3   0 -49 35.9813 61.7801   3
  -3   0 -47-19.0184 38.1662  14
   0   3 -47 6.10719 29.8645  14
   3   0 -47 44.1522 29.3352  14
   0  -3 -47 40.2351 37.9180  14
   3   0 -47 3.18279 28.3019   9
   0   3 -47 10.4247 19.6343   9
   0   3 -47 14.4410 37.8679  17
   3   0 -47 11.9551 41.7922  17
  -3   0 -47 57.9103 46.7027  17
   0  -3 -47-19.4359 41.2248  17
   0  -3 -47 25.7947 23.2005   4
   0   3 -47-21.0574 53.1259   3
  -3   0 -47-36.5982 63.9443   3
   0   3 -47 64.9145 45.6084   4
   3   0 -47 2.50701 32.4519   4
  -3   0 -47 15.8314 26.2082   4
  -3   0 -45 11.2926 39.6047  17
   0  -3 -45 24.7408 39.6015  17
   3   0 -45-10.2012 42.8981  17
   0   3 -45 6.36091 36.2912  17
   3   0 -45-33.8714 31.1096   9
   0   3 -45 1.73456 20.8763   9
   0   3 -45-2.69877 27.6384  14
   3   0 -45 1.82842 22.2791  14
  -3   0 -45-54.8798 42.1947  14
   0  -3 -45 25.5638 34.6933  14
   0   3 -45-20.4059 15.0428  12
   0  -3 -45-21.2231 24.5245   4
   3   0 -45 26.0115 33.9589   4
   0  -3 -45-45.3264 34.9441   2
   0   3 -45-10.1125 37.8113   4
  -3   0 -45-18.7260 27.1623   4
   0   3 -45-19.4871 54.9383   3
  -3   0 -45 78.8809 66.5737   3
   0  -3 -43 39.8035 40.3944  17
  -3   0 -43 1.44903 40.9274  17
   0   3 -43-14.3089 37.3083  17
   3   0 -43 20.6577 43.2743  17
   0   3 -43-12.3571 22.5417   9
   0   3 -43 2.90947 14.3757  10
   3   0 -43-20.6148 29.7120   9
   0   3 -43-16.9172 31.7558  14
  -3   0 -43 7.40061 37.8529  14
   0  -3 -43 13.6501 33.2944  14
   3   0 -43 33.3151 27.2431  14
   0   3 -43 0.73343 13.9144  12
  -3   0 -43 36.5958 61.3316   3
   0   3 -43-8.82173 40.2195   4
   0   3 -43 38.9711 54.5055   3
   0  -3 -43-31.9218 24.4946   2
   0  -3 -43 14.1132 23.7888   4
  -3   0 -43-14.0918 28.6243   4
   3   0 -43 18.0617 35.6877   4
   3   0 -41-4.34055 17.0571  12
  -3   0 -41-5.85957 35.7759  17
   0  -3 -41 52.6354 42.6778  17
   3   0 -41-48.7159 44.0211  17
   0   3 -41-13.1818 35.2184  17
   0   3 -41 9.40452 15.6793  10
   3   0 -41-24.2087 29.7447   9
   0   3 -41 3.34906 21.5083   9
   3   0 -41-11.5701 24.2532  14
   0   3 -41 14.1213 27.1239  14
  -3   0 -41 1.42507 34.9162  14
   0  -3 -41 39.9885 37.5445  14
   0   3 -41 21.1035 14.8879  12
   0  -3 -41 34.7166 25.3778   4
   0   3 -41 11.8389 34.8668   4
   0  -3 -41 32.4607 30.5840   2
  -3   0 -41 0.19000 48.4055   3
   3   0 -41 0.86054 33.0553   4
   3   0 -39-14.5537 19.6815  11
   3   0 -39 20.0028 17.2921  12
  -3   0 -39-25.6403 40.5749  17
   0   3 -39 6.99823 35.1061  17
   0  -3 -39 12.0396 39.4945  17
   0   3 -39 9.11118 14.0775  10
   3   0 -39-4.01705 28.0693   9
   0   3 -39 6.28564 19.6276   9
   0  -3 -39 21.5246 33.1987  14
  -3   0 -39-32.2132 35.5500  14
   0   3 -39-3.19901 25.8506  14
   3   0 -39 31.3277 24.3683  14
   0   3 -39 2.21664 12.9041  12
   0  -3 -39 17.0735 25.0903   2
   0   3 -39 63.9915 45.5564   4
   0  -3 -39-43.8252 27.8198   4
  -3   0 -39-48.5457 62.7955   3
   3   0 -39-14.2057 30.6721   4
   3   0 -37 5.57533 13.8069  12
   3   0 -37 13.4845 17.9833  11
   0  -3 -37-13.8307 16.3795  11
   3   0 -37-5.26271 16.4965  10
   0  -3 -37 4.89893 36.4760  17
   0   3 -37 14.9434 32.5986  17
  -3   0 -37 70.2063 40.2392  17
   0   3 -37-20.4623 21.0529   9
   0   3 -37-25.9577 14.9703  10
   3   0 -37 4.69356 26.9675   9
   0   3 -37 26.9110 30.2308  14
   0  -3 -37 20.4993 31.4203  14
   3   0 -37 8.22280 19.9948  14
  -3   0 -37-40.9532 36.9344  14
   0   3 -37-1.61211 13.3321  12
   0  -3 -37-5.77688 18.9612   4
  -3   0 -37-50.9147 58.5254   3
   0  -3 -37-4.82588 22.5152   2
   3   0 -37 9.53594 33.9592   4
   0  -3 -35-6.41853 22.8303   2
   3   0 -35-12.7278 27.8783   2
   0  -3 -35-4.09583 18.5005   4
  -3   0 -35-15.9930 47.3937   3
   3   0 -35 68.7953 41.8571   4
   3   0 -35-11.6987 14.8376  12
   3   0 -35 7.77875 16.6465  10
   3   0 -35-8.74130 15.6834  11
   0  -3 -35 11.4782 18.2695  11
  -3   0 -35 45.3200 35.0235  17
   0   3 -35 0.89512 33.8775  17
   0  -3 -35-20.8179 36.7677  17
   0   3 -35 14.6325 14.4438  10
   3   0 -35-31.3299 28.7503   9
   0   3 -35 32.8508 21.0548   9
  -3   0 -35-0.06228 16.5079  10
   0  -3 -35 28.3721 30.0748  14
  -3   0 -35 25.0251 34.7548  14
   3   0 -35-12.8887 20.3408  14
   0   3 -35-3.02963 25.4099  14
   0   3 -35-14.4899 13.9886  12
  -3   0 -35 6.81286 25.0254   5
  -3   0 -33 42.6317 27.4176   5
   0  -3 -33-7.48333 21.6801   4
   3   0 -33 34.1024 34.3750   2
   3   0 -33 9.56125 35.6283   4
  -3   0 -33 22.9994 51.9778   3
   0  -3 -33-3.71219 18.2681  19
  -3   0 -33 2.34570 34.8864  17
  -3   0 -33 4.38504 18.3796  15
   0   3 -33-15.7591 29.8531  17
   0  -3 -33-16.5108 37.0405  17
   3   0 -33-32.0026 26.8419   9
   0   3 -33-22.4646 14.4363  10
   0   3 -33-7.85026 18.6589   9
  -3   0 -33 1.58405 15.4752  10
   0  -3 -33-12.3234 29.9264  14
   3   0 -33 2.06872 18.8378  14
   0   3 -33 41.0860 27.3999  14
  -3   0 -33-37.7300 33.0271  14
   0   3 -33-9.27633 13.1386  12
   3   0 -33-2.09005 16.7238  10
   0  -3 -33 0.38724 15.8457  11
   3   0 -33-9.13096 13.6217  12
   3   0 -33-7.42037 15.5189  11
   0  -3 -31-10.4149 20.6291   4
   3   0 -31-21.8169 30.4714   2
   3   0 -31 7.68483 31.7902   4
  -3   0 -31 36.9195 48.5079   3
   0  -3 -31 35.0764 21.5863  19
   3   0 -31 17.6375 17.4864  19
   0  -3 -31 15.8536 32.8325  17
   0   3 -31-20.2359 31.0360  17
  -3   0 -31-10.5707 17.1618  15
  -3   0 -31-5.08079 33.3876  17
   0   3 -31 14.7452 13.1211  10
   3   0 -31-26.8925 27.7984   9
   0   3 -31 9.42701 17.2165   9
  -3   0 -31 6.23046 14.4831  10
   0  -3 -31 3.29143 29.7132  14
   0  -3 -31 23.0050 21.9962  15
   0   3 -31 3.43562 25.6813  14
  -3   0 -31-1.14690 33.4661  14
   3   0 -31-15.4589 18.2678  14
   3   0 -31-8.68124 15.1107  12
   0   3 -31-4.93542 14.6897  12
   3   0 -31-6.41154 15.9373  11
   0   3 -31 3.21114 16.7189  11
   3   0 -31-20.0659 16.8655  10
   0  -3 -31 26.7889 23.2929  10
   0   3 -29-29.4789 31.7835   5
   3   0 -29 0.38365 18.0188   7
   0  -3 -29-6.53688 17.4190   4
  -3   0 -29-36.9625 45.4406   3
   3   0 -29-3.28533 23.6852   2
   3   0 -29 8.90852 33.0839   4
   0   3 -29 8.95876 15.6400  19
   3   0 -29 6.06018 19.3150  19
  -3   0 -29-19.1893 16.5705  20
  -3   0 -29 20.6630 20.7289  19
   0   3 -29-0.36323 20.4204  20
   0  -3 -29 32.4997 21.0250  19
  -3   0 -29 0.29702 17.4133  15
   3   0 -29 1.09682 20.2068  15
   3   0 -29-2.38062 22.5930  16
   0   3 -29 22.4197 18.2416  15
   0   3 -29 30.9417 23.4790  16
  -3   0 -29-18.4392 30.4104  17
   0  -3 -29-34.1137 31.0175  17
   0   3 -29 22.7432 30.5489  17
  -3   0 -29 46.4123 20.4047  10
   3   0 -29-1.59066 25.5583   9
   0   3 -29-24.8495 15.3709  10
   0   3 -29-7.59275 16.5613   9
  -3   0 -29 17.8762 32.6092  14
   0  -3 -29-18.0240 18.6270  15
   0   3 -29-0.65308 7.18624  13
   0  -3 -29-23.8854 30.3003  14
   3   0 -29-3.85013 17.8172  14
   0   3 -29-18.0566 25.3337  14
   0   3 -29 8.85562 13.7435  12
   3   0 -29-10.9096 7.53720  13
   3   0 -29 7.57419 16.4200  12
   3   0 -29 2.99002 15.9889  10
   3   0 -29 14.8719 15.8912  11
  -3   0 -29-1.40626 15.3273  11
   0  -3 -29-4.89247 16.6210  10
   0   3 -29-11.2005 17.3608  11
   0   3 -27-1.04752 24.7198   5
   3   0 -27 16.9092 18.5958   7
   0  -3 -27-4.77681 16.6066   4
  -3   0 -27-95.7869 53.6261   3
   3   0 -27 25.9106 34.6285   4
   3   0 -27 39.2189 28.7125   2
   0   3 -27-8.12517 18.4521  19
   0  -3 -27 35.1088 20.5474  19
   3   0 -27 9.41200 20.2313  19
   0   3 -27 18.7816 18.6560  20
  -3   0 -27-6.02863 16.4777  19
  -3   0 -27-4.96504 19.9717  20
   0   3 -27-1.17218 14.9226  15
   0   3 -27 30.9316 28.2100  17
   0   3 -27-1.86441 13.0024  16
  -3   0 -27-10.8875 31.4775  17
  -3   0 -27-5.34088 16.0460  15
   3   0 -27 1.96141 13.7159  15
   3   0 -27-29.1672 20.5018  16
   0   3 -27 7.45303 12.5358  10
   3   0 -27-10.6352 23.8331   9
  -3   0 -27 3.47822 15.0440  10
   0   3 -27-29.9919 18.4779   9
   0  -3 -27-12.0750 28.7720  14
   3   0 -27-17.3098 17.8893  14
  -3   0 -27 38.0332 34.3946  14
   0   3 -27-6.99956 24.5856  14
   3   0 -27-4.82487 15.2062  12
   3   0 -27 6.21174 8.06289  13
   0   3 -27-11.3070 8.20816  13
   0   3 -27 4.22017 12.4077  12
   3   0 -27-13.4600 16.0513  11
   3   0 -27 2.00411 15.5413  10
   0  -3 -27 19.7257 21.5850  10
   0   3 -27-9.09099 14.6005  11
  -3   0 -25 0.83621 21.7770   5
  -3   0 -25-30.6492 32.7610   6
   3   0 -25-5.58139 18.3558   7
   3   0 -25-7.01497 22.4431   2
   3   0 -25 18.1275 30.0810   4
   0  -3 -25-6.53588 15.9651   4
  -3   0 -25-13.3593 20.6251  20
   0  -3 -25-8.36728 16.5294  19
   0   3 -25 28.8305 23.5737  20
   3   0 -25 14.8672 19.7918  19
   0   3 -25-2.25681 18.4939  19
  -3   0 -25 12.3422 17.5357  15
   0   3 -25 50.5009 24.0862  15
   3   0 -25 10.6431 19.8531  16
   0   3 -25-49.6700 31.8329  17
  -3   0 -25 28.4053 31.2367  17
   0   3 -25-31.4027 21.7911  16
   0   3 -25-6.98532 14.2152   9
   3   0 -25-5.14625 23.4543   9
   0   3 -25 4.89089 11.9487  10
  -3   0 -25 50.7264 21.4016  10
  -3   0 -25-0.38883 30.7819  14
   0   3 -25-13.9990 23.7047  14
   0  -3 -25 27.3975 28.5656  14
   3   0 -25 12.4421 15.7716  14
   3   0 -25-0.21511 8.34243  13
   3   0 -25 11.3498 17.7553  15
   0   3 -25 4.48192 14.0208  12
   0   3 -25-3.78666 9.02686  13
   3   0 -25-8.85260 14.8610  12
   3   0 -25 16.2889 16.0258  11
   0   3 -25-16.9295 16.4247  11
   0  -3 -25 12.0158 19.5323  10
   3   0 -25 1.21362 16.6651  10
  -3   0 -23-9.50627 20.5801   6
  -3   0 -23-15.2188 22.7773   5
   3   0 -23 19.9817 19.4310   7
   3   0 -23-26.2905 34.2109   4
   0  -3 -23 1.13133 15.0582   4
   3   0 -23-2.69664 24.5062   2
   0  -3 -23-24.2016 20.0905  19
  -3   0 -23-9.83487 17.8541  20
   3   0 -23 1.13424 16.2855  19
   0   3 -23-43.1311 23.2553  19
   0   3 -23 21.3464 18.9259  20
   3   0 -23-25.5027 21.9301  16
  -3   0 -23-22.4378 16.6368  15
   0   3 -23 13.6414 23.7400  17
  -3   0 -23 11.8136 31.3260  17
   0   3 -23 29.7675 20.2939  15
   0   3 -23-20.9016 19.3731  16
  -3   0 -23 6.51915 14.3175  10
   3   0 -23 9.10074 24.3668   9
   0   3 -23-20.5904 15.2055   9
   0   3 -23-4.09542 11.0150  10
   0   3 -23-21.7364 23.7666  14
   3   0 -23-1.70283 8.96821  13
   3   0 -23 7.91153 19.6579  15
   0  -3 -23 3.33267 27.5383  14
  -3   0 -23 29.8051 32.5005  14
   3   0 -23 13.0680 17.1294  14
   3   0 -23 13.9597 15.9891  12
   0   3 -23 1.65495 9.55708  13
   0   3 -23 8.83338 12.1873  12
   3   0 -23-14.8091 17.3681  10
   0  -3 -23 17.8196 17.6918  10
   3   0 -23-8.64784 15.4704  11
   0   3 -23-21.3345 19.0370  11
   3   0 -21-13.2654 17.0952   7
  -3   0 -21-10.2576 26.5745   6
  -3   0 -21-8.09962 21.2971   5
   3   0 -21-6.81088 24.9280   2
   3   0 -21-34.7787 35.0664   4
   0  -3 -21-7.51877 15.8236   4
   3   0 -21-11.1371 16.3757  19
   0   3 -21-18.9257 19.0437  20
   0   3 -21-1.64539 17.8169  19
  -3   0 -21 21.2422 20.4654  20
   0   3 -21-9.23467 15.9380  15
   3   0 -21 17.9490 20.3882  16
  -3   0 -21 2.88454 15.6537  15
   0   3 -21 10.7779 17.4457  16
   0   3 -21-36.9547 24.2800  17
  -3   0 -21 1.70008 13.9458  10
   0   3 -21-6.20605 10.0497  10
   3   0 -21 0.96334 22.4937   9
   0   3 -21-11.3652 13.1277   9
  -3   0 -21-35.8704 33.5877  14
   3   0 -21-7.59277 9.82344  13
   3   0 -21-19.3271 15.8183  14
   0   3 -21-36.5133 23.8962  14
   3   0 -21 10.5342 18.9110  15
   0  -3 -21 10.5463 27.4515  14
   0   3 -21-20.4671 11.8809  13
   0   3 -21-16.2417 15.0700  12
   3   0 -21-16.1201 16.6653  12
   3   0 -21-12.3389 18.1378  10
   0  -3 -21 3.04666 19.9565  10
   3   0 -21-0.12373 14.0869  11
   0   3 -21 5.62756 16.1266  11
   3   0 -19 3.92031 16.7999   7
  -3   0 -19 17.6505 22.0882   5
  -3   0 -19-8.98779 23.8140   6
   3   0 -19-12.7767 30.4749   4
   0   3 -19-21.5625 21.0983  20
  -3   0 -19 8.36662 17.9260  20
   3   0 -19-9.26075 16.3411  19
   0   3 -19 4.64769 16.5234  19
   3   0 -19-16.4282 21.0104  16
   0   3 -19-7.55389 20.9093  17
   0   3 -19 5.53878 17.3108  15
  -3   0 -19 9.35299 14.8968  15
   0   3 -19-3.13720 15.3154  16
   3   0 -19 27.1746 22.6134   9
   0   3 -19-3.29126 9.46822  10
   0   3 -19 28.4365 12.7551   9
   0   3 -19-4.44365 16.9613   8
  -3   0 -19-45.7631 19.8099  10
  -3   0 -19 4.16978 28.2487  14
   0  -3 -19 10.5249 25.3982  14
   3   0 -19 10.6926 10.0509  13
   3   0 -19 1.29371 12.2678  14
   3   0 -19-5.18906 18.7318  15
   0   3 -19 14.8471 12.6702  13
   0   3 -19 8.06794 13.1594  12
   3   0 -19-19.4685 18.1483  12
   3   0 -19 12.5826 14.0240  11
   0   3 -19-13.3462 19.1774  11
   3   0 -19 18.9038 16.9596  10
   0  -3 -19-2.93835 18.8247  10
  -3   0 -17 9.80128 25.4652   6
   3   0 -17 6.58671 17.6112   7
  -3   0 -17-4.65165 18.8381   5
   3   0 -17-18.4732 33.4543   4
   3   0 -17 14.0132 16.5270  19
   0   3 -17-5.93357 17.9059  19
  -3   0 -17-7.12084 19.2658  20
   0   3 -17-14.6242 17.8490  20
   3   0 -17 8.95634 16.8099  16
   0   3 -17-10.4800 20.2643  17
  -3   0 -17-16.8842 15.7085  15
   0   3 -17-18.0173 19.3695  16
   0   3 -17 7.81751 16.7046  15
  -3   0 -17 6.62207 15.6868  10
   0   3 -17-10.8781 14.7767   8
   0   3 -17-5.21531 9.73911   9
   3   0 -17-21.6528 23.2127   9
   0   3 -17-4.93881 9.06780  10
  -3   0 -17-15.1630 28.0463  14
   3   0 -17 12.5478 18.2061  15
   0  -3 -17-6.50844 25.7457  14
   3   0 -17 11.0733 11.9099  13
   3   0 -17 5.87703 11.2221  14
   0   3 -17-16.1354 13.0521  13
   0   3 -17-1.83091 13.1864  12
   3   0 -17 21.3651 17.8268  12
   3   0 -17-10.8416 13.3232  11
   3   0 -17-5.83293 15.9499  10
   0   3 -17-10.9681 16.2671  11
  -3   0 -15-13.1603 20.2644   5
  -3   0 -15 10.6806 17.9979   6
   0   3 -15-11.5462 18.3758   8
   3   0 -15-11.5112 18.5790   7
   3   0 -15-19.3893 20.4475   1
   3   0 -15-27.1768 29.4601   4
   0   3 -15-5.19637 17.8410  20
   0   3 -15 6.55138 14.5620  19
   3   0 -15 10.1650 16.2522  19
   0   3 -15 6.23484 18.0591  17
  -3   0 -15 3.34668 13.5486  15
   0   3 -15-4.99571 17.8925  16
   0   3 -15-1.69785 16.5916  15
   3   0 -15-8.20746 17.9835  16
   0   3 -15 0.56185 7.92435  10
  -3   0 -15 16.1954 13.4947  10
   0   3 -15-18.2288 9.81868   9
   3   0 -15 10.8382 21.1361   9
  -3   0 -15-24.0930 26.7724  14
   3   0 -15 15.2075 11.8641  13
   3   0 -15 1.09072 10.5195  14
   0  -3 -15 17.4581 26.2997  14
   3   0 -15-12.8921 15.0685  12
   0   3 -15 16.4806 15.1057  12
   0   3 -15-2.80690 13.1870  13
   3   0 -15 16.6966 14.5366  10
   3   0 -15 4.40269 12.0744  11
   0   3 -13 3.34363 14.8482   8
   3   0 -13-0.58062 16.8542   7
   0   3 -13-10.7138 16.7844   7
  -3   0 -13 4.82109 17.5875   5
  -3   0 -13-6.60268 20.8182   6
   3   0 -13 8.46177 29.9662   4
   3   0 -13 14.7495 19.2110   1
   3   0 -13-0.64957 15.5635  19
   0   3 -13-16.0598 17.1722  19
   0   3 -13-0.39667 22.0676  18
   0   3 -13 0.10186 16.3784  20
   0   3 -13 11.1737 18.0802  15
   0   3 -13-21.4987 18.4788  16
  -3   0 -13 12.6485 13.8907  15
   3   0 -13-9.64272 15.0396  16
   3   0 -13 11.2365 21.5749   9
   0   3 -13-14.3158 8.30575   9
   0   3 -13-15.3385 8.35206  10
  -3   0 -13 8.98346 15.4886  10
   3   0 -13-5.08027 12.0411  13
   0  -3 -13-18.1350 26.1783  14
  -3   0 -13-7.69931 25.9894  14
   3   0 -13-13.0724 9.94685  14
   0   3 -13-16.4437 15.3480  12
   3   0 -13 8.61560 16.8597  12
   0   3 -13-13.4925 14.6806  13
   3   0 -13-6.27274 11.8349  11
  -3   0 -11 6.46769 20.1495   6
  -3   0 -11 6.67530 16.7219   5
   0   3 -11-15.8884 16.5989   8
   0   3 -11-11.6407 18.0655   7
   0   3 -11-0.43404 22.0433   3
   3   0 -11-8.34209 18.2305   1
   3   0 -11 2.77074 28.3091   4
   0   3 -11 1.23251 15.8828  19
   0   3 -11 3.53398 17.0433  20
  -3   0 -11 6.77362 12.2605  15
   0   3 -11 6.25114 14.7763  16
   0   3 -11-14.1080 14.6410  15
   3   0 -11-18.8812 15.5307  16
  -3   0 -11 6.31063 15.4023  10
   3   0 -11-2.51663 19.6795   9
   0   3 -11-2.99583 6.50635  10
  -3   0 -11 24.1429 23.9796  14
   3   0 -11-0.49497 7.75708  14
   0  -3 -11-24.8934 25.8570  14
   3   0 -11-3.16426 12.3344  13
   3   0 -11 15.1312 17.1466  12
   0   3 -11-13.1991 15.6871  13
   0   3 -11-2.26669 15.4404  12
   3   0 -11-12.8729 11.3642  11
  -3   0  -9-7.84346 16.6368   6
   0   3  -9 17.1845 17.3503   7
  -3   0  -9-17.1182 14.3572   5
   0   3  -9-21.1490 17.6711   8
   0   3  -9 2.66463 21.9928   3
   3   0  -9-1.05746 16.5215   1
   0   3  -9-4.77357 16.0875  20
   0   3  -9-6.49106 13.9200  19
   0   3  -9 6.30972 15.5371  16
   3   0  -9 31.5222 16.7623  16
  -3   0  -9-4.11014 11.5186  15
   3   0  -9-17.6637 18.9363   9
   3   0  -9 7.74742 13.3611  13
  -3   0  -9 9.32359 25.9945  14
   0  -3  -9 8.80795 21.5054  14
   0   3  -9 8.52705 14.8480  12
   0   3  -9 3.47650 16.4089  13
   3   0  -9-3.46672 9.91064  11
  -3   0  -9 10.0916 10.0463  12
  -3   0  -7 6.70465 12.7235   5
   0   3  -7 19.8286 15.9589   7
  -3   0  -7 7.79023 16.3685   6
   0   3  -7 14.5981 18.4996   3
   0   3  -7 28.8897 15.5078  20
   0   3  -7 8.77346 14.9761  19
   3   0  -7 5.81237 13.9132  16
   0   3  -7 1.82741 14.3654  16
   3   0  -7 17.9874 20.4869   9
  -3   0  -7 2.27554 8.61874   8
   3   0  -7 8.41712 13.6993  13
  -3   0  -7 11.8785 21.0851  14
   0  -3  -7 19.3847 22.3492  14
   0   3  -7 54.6297 19.4206  13
   3   0  -7 8.66261 10.5380  11
  -3   0  -7 4.85235 11.0474  12
   0  -3  -5 11.4124 19.5454   1
   0   3  -5 7.87206 12.8388  19
   0   3  -5-2.42964 12.3850  20
   0  -3  -5 2.80285 12.3195  17
   3   0  -5 15.2095 16.9693   9
   0  -3  -5-36.0493 24.4111  14
  -3   0  -5 21.7985 22.0006  14
  -3   0  -5 8.15019 13.0317  12
   0   3  -5-8.74628 17.3964  13
  -3   0  -5 6.78416 12.0876   6
   0   3  -5-2.51552 12.8907   7
   0  -3  -3-9.67006 19.3984   1
   0   3  -3 4.43232 10.1707  20
   0  -3  -3 5.17518 9.28501  17
   3   0  -3 7.56289 15.3824   9
   0  -3  -3-21.3741 19.2109  14
  -3   0  -3 18.1784 17.1715  14
  -3   0  -3 7.53787 13.4173  12
   0   3  -3-24.1158 19.9206  13
   0   3  -3 9.08238 10.8925   7
  -3   0  -3 0.67005 8.90004   6
   0   3  -1 10.1231 9.40402   7
   0  -3  -1-16.8906 15.0563  18
   3   0  -1-16.3231 16.4178   9
   0  -3  -1-12.6347 18.9158   1
  -3   0  -1 28.9539 15.5297  14
   0   3  -1-17.1684 17.9796  13
  -3   0  -1 39.7861 16.6893  12
   0   3  -1-1.05583 10.1096  10
   0  -3  -1 9.66515 15.1130  11
   0  -3   1 21.6820 22.0405   5
   0  -3   1-3.94122 20.0461   1
  -3   0   1-0.84090 20.4647   4
   0  -3   1 20.7508 14.6708  18
   3   0   1 19.6826 16.8515   9
  -3   0   1 13.5178 17.6954  12
   0   3   1-18.5608 19.1028  13
   0   3   1-2.35823 13.4320  10
   0  -3   1-6.55074 14.1359  11
   0  -3   1-2.19689 9.41295  10
   0  -3   3 6.32390 25.9567   5
   0  -3   3 5.70362 12.4969   7
   0  -3   3-0.30210 14.7523  18
  -3   0   3-17.8626 25.2782   4
   3   0   3 16.3343 18.4229   9
   0   3   3-30.5336 19.2136  13
  -3   0   3 8.40117 18.5600  12
   0   3   3-23.1955 17.1346  10
   0  -3   3-6.71046 17.1651  11
   3   0   5 18.7765 15.5917   6
  -3   0   5 14.1104 15.1550   6
   3   0   5 2.62216 13.2024   5
   0  -3   5 8.26140 15.4532   7
   0  -3   5-5.22319 25.7508   5
  -3   0   5 52.3454 23.8503   4
   0  -3   5-2.94701 11.2092   3
   0  -3   5-5.87647 14.6236  18
   3   0   5 6.66726 14.4627  17
   3   0   5 13.8615 17.7673  10
  -3   0   5 15.1758 21.6178  12
   0   3   5 8.14505 17.4575  13
   0   3   5 13.1181 18.6059  10
   0  -3   5-7.87488 16.6543  11
  -3   0   5 6.37442 10.9849  11
   0  -3   7 28.8288 29.7938   5
  -3   0   7 25.8557 19.8921   6
   3   0   7 9.80489 9.32593   8
   3   0   7 14.3654 21.1131   6
   3   0   7 0.94319 14.0714   5
   3   0   7 33.8012 25.8969   3
  -3   0   7-17.2044 16.5394   1
  -3   0   7 56.3573 27.2071   4
   0  -3   7 24.8727 18.1819  18
   3   0   7 18.8153 10.7438  15
   3   0   7-11.0853 15.6867  17
   3   0   7 18.3737 20.4460  10
   3   0   7 26.1153 14.9629  13
   0   3   7 52.4117 19.5480  13
  -3   0   7-9.38730 22.8039  12
   0   3   7 55.1525 26.1563  10
   0  -3   7 6.72833 19.8295  11
  -3   0   7 31.8676 13.2815  11
  -3   0   9 1.38428 28.9138   6
   3   0   9-13.8595 11.5746   8
   3   0   9 22.2774 23.9442   6
   3   0   9 0.05048 17.7016   5
   0  -3   9 63.7310 38.0409   5
   3   0   9-28.4602 26.7384   3
  -3   0   9-14.1854 25.7893   4
  -3   0   9 7.27097 15.3113   1
   0   3   9 6.90596 12.4764  20
  -3   0   9 0.99152 17.9467  19
   3   0   9 0.50525 12.6477  15
   3   0   9 3.25957 15.4254  17
   3   0   9-4.02481 19.9441  10
   3   0   9-18.6198 14.1994  13
   0   3   9 12.2330 18.6899  13
  -3   0   9 121.123 31.3107  12
   0   3   9 55.7662 26.9909  10
  -3   0   9 3.91265 11.7059  11
   0  -3   9 57.5139 26.4847  11
   3   0  11 30.6049 27.2842   6
   0  -3  11 53.3255 38.9397   5
   3   0  11-4.71523 13.7485   8
  -3   0  11 5.34855 25.4125   6
   3   0  11 3.02165 19.5360   3
  -3   0  11-10.2028 21.9169   4
  -3   0  11-6.75201 19.0366  19
   0   3  11 5.67782 14.5215  20
  -3   0  11-22.8322 21.3947  16
   3   0  11-13.9984 17.6544  17
   3   0  11-21.4600 15.3083  15
  -3   0  11-12.2218 14.3693   9
   3   0  11-27.1663 22.9502  10
   3   0  11-1.38249 12.9168  13
  -3   0  11-7.01126 7.89621  14
   0   3  11-25.9180 16.3202  13
  -3   0  11 1.98393 23.4968  12
   0   3  11 2.08915 28.0157  10
   0  -3  11 2.91410 23.1404  11
  -3   0  11 0.28953 13.4293  11
   0  -3  11-11.8084 8.81587  10
   3   0  13-19.1784 29.0090   6
  -3   0  13-5.19671 28.3040   6
   3   0  13-7.59387 16.9246   8
   0  -3  13-43.9847 40.2402   5
   3   0  13 6.91392 9.99849   2
  -3   0  13 8.90143 19.8901   4
   0   3  13-1.49228 10.1988   4
   0  -3  13 19.9300 32.2771   2
   0   3  13-15.1952 19.0762  20
  -3   0  13-9.15108 19.1115  19
   3   0  13 18.7334 17.0817  15
  -3   0  13-24.2856 22.5991  16
   3   0  13-8.78751 18.6555  17
  -3   0  13-29.3111 16.9026   9
   3   0  13-12.1569 22.8780  10
   0   3  13 17.9897 18.1642  14
  -3   0  13-4.15431 8.98970  14
   3   0  13-1.41634 11.9360  13
   0   3  13-3.86167 15.4043  13
  -3   0  13-12.1794 22.3115  12
   0  -3  13-15.1600 10.3804  10
   0   3  13 26.6838 29.4321  10
   0  -3  13-28.7096 25.8562  11
  -3   0  13-23.3407 14.8581  11
   3   0  15 5.64179 31.2836   6
  -3   0  15 22.5821 33.3084   6
   3   0  15-5.34465 18.4470   8
   0   3  15 4.70331 10.1999   4
  -3   0  15-5.81073 21.4940   4
   0  -3  15-18.9837 30.5252   2
   0   3  15 0.25032 19.5443  20
  -3   0  15-4.59709 19.9174  19
   3   0  15-6.84022 18.2530  17
  -3   0  15 1.41630 22.4435  16
  -3   0  15-21.7930 15.7375   9
   3   0  15-26.0859 23.3371  10
   0   3  15 15.9149 18.0018  14
   3   0  15-7.60490 17.5153  15
  -3   0  15-12.2244 11.1802  14
   3   0  15-1.08329 11.7892  13
   0   3  15-4.97266 13.8123  13
  -3   0  15-4.75493 21.9833  12
  -3   0  15-3.12469 15.4730  11
   0  -3  15-2.74473 11.0590  10
   0   3  15-14.7110 28.5118  10
   0  -3  15-29.0779 27.5350  11
  -3   0  17 26.2483 33.0670   6
   3   0  17-13.7055 31.2658   6
   3   0  17 12.0310 19.3929   8
   0  -3  17-55.1821 34.3442   2
  -3   0  17-38.3408 26.2368   4
   0   3  17-10.3047 21.5170  20
  -3   0  17 9.94186 22.8444  19
  -3   0  17-2.55821 23.2811  16
   3   0  17 6.98301 18.4297  17
   3   0  17-13.2178 23.5701  10
   0   3  17-5.26772 17.4701  14
   3   0  17 27.1439 21.1443  15
   3   0  17-10.2976 12.8117  13
  -3   0  17 6.16500 10.8248  14
  -3   0  17-6.08099 22.5258  12
   0   3  17 1.87945 13.4870  13
   0  -3  17-3.88701 13.3311  10
   0   3  17-8.56592 29.6090  10
   0  -3  17-0.86537 27.0869  11
  -3   0  17-7.85933 17.1972  11
   3   0  19-13.9233 20.2875   8
   3   0  19-30.8264 38.6350   6
   0   3  19-28.5835 22.8226   7
  -3   0  19 38.6512 38.3817   6
   0  -3  19 0.91983 27.7117   2
  -3   0  19-2.52253 23.8181  19
   0   3  19 4.00302 22.5065  20
   3   0  19-5.50029 16.3430  17
   0   3  19-11.8826 16.0877  14
   3   0  19 34.6366 13.1132  13
   3   0  19-1.86455 19.2666  15
  -3   0  19 3.20976 11.6663  14
  -3   0  19 6.62314 23.1746  12
   0  -3  19 1.24098 18.9409  12
   0   3  19 20.3084 13.0067  13
   3   0  19 5.62972 24.2423  10
   0   3  19-8.34720 30.2839  10
   0   3  19-5.32970 12.7530  12
   0  -3  19 40.2594 31.3358  11
  -3   0  19 10.7045 19.9480  11
   0  -3  19-4.00294 14.2338  10
   3   0  21-1.18850 37.8900   6
   0   3  21-6.64979 22.0972   7
  -3   0  21-35.4372 34.4458   6
   0  -3  21-9.07965 30.7391   2
   0   3  21-15.8202 23.6348  20
  -3   0  21-14.7366 26.5925  19
   3   0  21-8.89928 18.8036  17
   3   0  21-12.4604 23.0049   8
   3   0  21 14.3348 22.2025  15
   0   3  21 14.1085 16.7563  14
  -3   0  21-15.2692 14.7191  14
   3   0  21 0.40660 10.0321  13
   0  -3  21 1.92085 19.3558  12
  -3   0  21-33.9696 23.1908  12
   0   3  21 1.89995 11.6470  13
   0   3  21 17.2946 14.7661  12
   3   0  21-19.5335 26.5750  10
   0  -3  21-21.2613 30.1315  11
  -3   0  21 12.1758 18.2753  11
   0  -3  21-15.9577 16.6689  10
   0   3  21 4.12751 29.6189  10
   0   3  23 88.9060 51.2515   6
   0  -3  23 65.6027 36.8447   8
  -3   0  23-22.6100 45.3702   6
   3   0  23-12.8320 23.9884   8
   0   3  23 3.62883 22.0209   7
   0  -3  23 16.0042 43.7931   6
   3   0  23-30.9557 41.2225   6
  -3   0  23 136.155 37.7550  20
  -3   0  23-9.31484 24.2661  19
   0   3  23-27.2079 26.5390  20
   3   0  23 96.8744 39.5175  16
   3   0  23-2.15349 19.9332  17
   0  -3  23-15.4230 29.4190   2
   3   0  23-1.17979 9.38389  13
  -3   0  23-11.4581 12.8519  14
   0   3  23 0.13879 14.9975  14
   0  -3  23-1.38456 18.7746  12
  -3   0  23-6.34857 21.7011  12
   0   3  23 13.4577 14.3243  12
   0   3  23 3.56052 11.1332  13
   0  -3  23-8.24345 28.8529  11
   0   3  23 54.3250 34.1408  10
   0  -3  23 8.88958 15.7454  10
   3   0  23-23.3527 26.9056  10
   3   0  25-14.9397 40.2559   6
   0   3  25-5.31672 51.0210   6
   0  -3  25 65.4922 47.1962   6
  -3   0  25-82.9320 47.7903   6
   0  -3  25 74.1055 37.3932   8
   3   0  25 20.8105 25.1096   8
   3   0  25 59.8279 24.3388  17
   0  -3  25-34.6803 30.3089  16
   3   0  25 73.0199 36.0168  16
   0   3  25 16.7105 26.4123  20
  -3   0  25-16.0366 28.3301  19
  -3   0  25 121.062 42.8838  20
   3   0  25-8.38400 9.62508  13
  -3   0  25 20.0958 16.3189  14
  -3   0  25 14.9548 21.6433  12
   0   3  25 5.76068 12.6559  12
   0   3  25-3.99703 9.99493  13
   0  -3  25-9.06220 18.3683  10
   0  -3  25-16.6134 28.1490  11
   0   3  25 14.7882 30.8127  10
   3   0  25 0.22867 26.0651  10
   0  -3  27 18.6797 31.6464   8
   0   3  27 2.92810 51.2090   6
   3   0  27 6.27459 26.4115   8
   0  -3  27-60.5503 52.6053   6
   3   0  27-7.02123 37.4615   6
  -3   0  27-35.5512 38.9173   6
  -3   0  27-0.62155 29.1961  16
   3   0  27 73.3349 37.2887  16
   0   3  27 86.9573 36.2684  16
   0  -3  27 40.1343 29.9078  16
   0  -3  27-96.4408 36.3097  20
   0   3  27-0.05544 27.6565  20
  -3   0  27 64.9693 38.0154  20
  -3   0  27-15.4748 28.2773  19
   0  -3  27 41.1542 30.1301  19
  -3   0  27-1.81168 13.8285  14
   0  -3  27 13.2451 27.0351  15
   3   0  27-5.99723 8.22415  13
   0   3  27-4.06754 12.9133  12
  -3   0  27-25.8236 23.0181  12
   0   3  27 2.24721 8.96290  13
   3   0  27-25.3160 28.2044  10
   0  -3  27-1.14152 17.8516  10
   0   3  27 29.0829 30.2526  10
   0  -3  29-38.7805 49.3635   6
  -3   0  29-29.5694 50.7180   6
   3   0  29 17.3655 41.9568   6
   0  -3  29-30.4663 34.5379   8
   0  -3  29-87.7895 41.6599   7
   0   3  29-1.38649 41.2271   6
   3   0  29 29.4533 27.3629   8
   0   3  29-25.3122 32.0501  16
   3   0  29-36.7711 33.5850  16
  -3   0  29-23.0248 31.8026  16
   0  -3  29 6.36388 29.2341  16
  -3   0  29 24.1939 29.7138  19
   0   3  29 25.7389 29.8517  20
  -3   0  29 1.55053 31.9636  20
   0  -3  29 3.90954 32.6311  20
   0  -3  29-26.8200 32.3439  15
   0   3  29 3.97704 7.66573  13
  -3   0  29-17.1192 22.8169  12
   0   3  29-1.50606 13.6482  12
   3   0  29 7.19732 7.54711  13
   0  -3  29 1.37180 21.4302  10
   3   0  29-52.0409 30.5237  10
   0   3  29 17.5756 30.7012  10
   3   0  31-2.47161 50.4963   6
   0  -3  31-18.4262 46.3261   6
  -3   0  31-29.7803 48.2089   6
   0   3  31-110.093 64.3074   6
   3   0  31 31.2841 26.6707   8
   0  -3  31-17.7533 33.5976   8
   0   3  31 35.7564 27.9259   7
   0  -3  31-26.0719 36.6130   7
   0   3  31-39.7345 40.7260  16
   3   0  31-11.7192 34.0497  16
  -3   0  31-34.9400 36.3272  16
   0  -3  31-19.2142 30.8781  16
   0  -3  31-50.6616 35.9501  20
  -3   0  31 4.95014 30.2762  19
   0   3  31 28.1020 33.4893  20
  -3   0  31-10.5087 35.7105  20
   0  -3  31-11.2129 28.9850  15
   0   3  31 36.2097 20.7873  14
   3   0  31-0.11850 5.32798  13
  -3   0  31-20.0800 25.0852  12
   0   3  31 6.53293 12.7352  12
   0  -3  31-4.51055 20.9511  10
   0   3  31 5.95571 32.9540  10
   3   0  31-19.5741 28.9608  10
   0  -3  33-10.9141 35.3490   7
   0  -3  33-31.0304 34.0361   8
   0  -3  33 26.8892 43.3644   6
   3   0  33-99.9265 60.3340   6
   0   3  33-16.2185 52.8962   6
   0   3  33 69.7330 33.9320   7
  -3   0  33 75.1532 52.2359   6
   3   0  33 7.39751 28.2726   8
   0  -3  33-46.6039 37.9888  16
   3   0  33-47.1511 38.1288  16
  -3   0  33-0.07799 33.1451  16
   0   3  33 32.9401 38.9434  16
  -3   0  33 20.1773 36.7722  20
   0   3  33-23.9497 33.8677  20
   0  -3  33 0.74800 34.0197  20
   0  -3  33 18.6950 32.6637  15
   0   3  33-4.85610 17.5491  14
   0   3  33-7.64937 13.7984  12
  -3   0  33-16.9304 22.1397  12
   0  -3  33 20.0025 22.3540  10
   0   3  33-38.5680 36.5709  10
   3   0  33-12.9526 27.7637  10
   0   3  35-24.8636 29.7419   7
   0  -3  35-35.0106 37.3573   7
   0  -3  35 72.1267 40.3232   8
   0  -3  35 19.7147 45.7476   6
  -3   0  35-44.4676 56.2116   6
   0   3  35 14.2423 51.2750   6
   3   0  35 45.8631 32.7592   8
   3   0  35-18.5200 36.3791   7
   3   0  35-87.3519 63.2521   6
   0  -3  35 0.85541 34.6567  16
   0   3  35-2.60145 38.0148  16
   3   0  35-69.2632 41.8042  16
  -3   0  35 3.67803 32.2172  16
   0   3  35-20.0672 30.5744  20
   0  -3  35 31.5005 34.4996  20
  -3   0  35 19.8784 35.4594  20
   0   3  35 3.14401 17.7782  14
  -3   0  35-12.9001 23.8393  12
   0   3  35 16.9908 14.4979  12
   3   0  35-10.8462 29.8808  10
   0  -3  35-8.53287 21.6179  10
   0   3  35-44.2839 36.9353  10
   0  -3  37-74.4951 43.1497   8
   3   0  37-34.8101 38.0973   7
  -3   0  37 78.5636 64.2790   6
   0  -3  37 67.9452 59.2555   6
   3   0  37-64.7097 59.5807   6
   0   3  37 15.8561 47.5211   6
   0  -3  37-21.0791 37.0558   7
   0   3  37-51.6036 35.5147   7
   3   0  37-44.4905 34.6173   8
   3   0  37 14.7927 38.0679  16
   0   3  37 9.53012 38.7244  16
   0  -3  37-4.10875 35.1198  16
  -3   0  37-9.11729 36.6357  16
   0  -3  37-2.26917 35.3404  20
  -3   0  37 32.3035 36.5673  20
   0   3  37-34.1229 35.1370  20
   0   3  37 12.9440 13.3372  12
  -3   0  37 30.0360 24.8631  12
   0   3  37-18.7189 35.2929  10
   0  -3  37 10.8520 21.9487  10
   3   0  37 44.6953 32.0842  10
   3   0  39-10.4465 33.3291   8
   0  -3  39 33.0488 41.4800   7
   3   0  39 20.4374 35.1359   7
  -3   0  39-0.67830 50.3685   6
   0  -3  39-45.2306 37.9586   8
   0   3  39-17.1134 34.6015   7
   0   3  39 21.9656 45.2578   6
   0  -3  39-42.6552 59.4415   6
   3   0  39 28.0117 54.0452   6
  -3   0  39-42.2282 39.6214  16
   3   0  39 8.74862 36.0189  16
   0   3  39 18.2916 36.3906  16
   0  -3  39 10.6829 38.7720  16
   0   3  39-1.73407 35.1790  20
  -3   0  39-6.31474 37.1164  20
  -3   0  39 23.3389 34.9524   8
  -3   0  39-12.1315 22.2685  12
   0   3  39-4.77396 13.0251  12
   0  -3  39 21.8104 23.8954  10
   3   0  39 20.0866 36.0315  10
   0   3  39 7.98851 35.4330  10
   0  -3  41-37.2515 43.4384   8
   3   0  41-28.5824 36.0334   8
   0  -3  41 14.5800 41.2380   7
   3   0  41 26.6988 58.8530   6
   0   3  41-16.2535 51.9482   6
   0   3  41 10.1097 32.0791   7
   3   0  41-28.0741 39.7511   7
  -3   0  41 11.9125 52.0761   6
   0  -3  41-68.1986 63.1355   6
   3   0  41 9.79529 40.0300  16
   0   3  41-111.753 47.8777  16
   0  -3  41 29.3925 37.7478  16
  -3   0  41-64.4824 50.0802  16
   0   3  41-41.6258 37.2065  20
  -3   0  41-136.969 59.4128  20
  -3   0  41-2.09794 39.9212   8
  -3   0  41-17.0662 22.2281  12
   0   3  41-2.34337 13.1574  12
   3   0  41-22.5252 33.3788  10
   0   3  41 14.6838 34.7593  10
   0  -3  41-6.76490 23.5342  10
   3   0  43 16.0233 59.7247   6
   0  -3  43 60.7972 68.5684   6
   0   3  43-73.3723 68.6291   6
   0  -3  43 21.4623 39.4997   7
   3   0  43-82.2414 47.3623   7
  -3   0  43-22.6707 61.6425   6
   3   0  43-1.89745 35.7436   8
   0   3  43 34.3771 32.6973   7
   0  -3  43 1.70165 36.3479   8
   0   3  43-33.9561 47.2013  16
   3   0  43-10.9316 44.6019  16
   0  -3  43-18.1889 38.3508  16
  -3   0  43-41.2420 44.8715  16
   0   3  43 26.1439 38.7985  20
  -3   0  43 3.48480 40.3038  20
  -3   0  43-10.4744 36.7816   8
  -3   0  43 1.13813 20.9533  12
   0   3  43 24.9994 14.0500  12
   0   3  43-5.58595 37.6495  10
   0  -3  43 9.23204 24.7248  10
   3   0  43 11.9075 33.1198  10
   0  -3  45 17.6716 42.0867   8
   3   0  45-2.01461 36.4239   8
   0  -3  45-7.45342 54.3950   6
   0  -3  45-64.8299 47.1692   7
   0   3  45-46.4461 68.4940   6
   3   0  45 45.8760 61.9077   6
  -3   0  45-41.9913 56.7212   6
   3   0  45 37.5090 41.0266   7
   0   3  45-4.58348 34.8939   7
   0  -3  45-31.4924 44.4980  16
  -3   0  45-22.2637 41.6343  16
   0   3  45-12.7462 43.6221  16
   3   0  45-3.18115 40.9749  16
   0   3  45-9.91437 37.1305  20
  -3   0  45-38.2494 40.5802  20
  -3   0  45-43.1732 45.2233   8
  -3   0  45-1.16809 23.0838  12
   0   3  45 8.68636 11.4184  12
   0   3  45-37.7450 40.4516  10
   3   0  45-70.6503 40.2716  10
   0  -3  47 42.2637 66.7332   6
   3   0  47 31.8691 43.6956   7
   3   0  47-32.3050 55.1487   6
   0   3  47-72.5502 69.3679   6
  -3   0  47 58.7082 54.2164   6
   0   3  47 81.4947 44.0624   7
   0  -3  47-16.2576 47.1190   7
   0  -3  47 49.0625 46.9012   8
   3   0  47-16.2306 37.3975   8
   3   0  47 55.5272 49.6467  16
   0  -3  47-23.0146 46.2008  16
  -3   0  47-16.0355 38.8630  16
   0   3  47-1.97162 40.1328  16
  -3   0  47-26.5502 41.7495  20
  -3   0  47-71.9033 48.0711   8
  -3   0  47 23.4360 23.6788  12
   0   3  47 12.1729 10.6104  12
   3   0  47-48.6894 35.7201  10
   0   3  47 20.6364 37.1367  10
   0  -3  49 21.7925 36.4387   8
  -3   0  49-48.8252 46.3796   8
   3   0  49 62.5114 41.9944   8
   0   3  49-28.8989 58.5401   6
  -3   0  49 86.8072 71.0559   6
   3   0  49-23.8494 54.8918   6
   0   3  49 12.9036 36.8117   7
   3   0  49-47.9386 47.8515   7
   0  -3  49-17.7638 46.0187   7
   0   3  49-20.2553 43.6191  16
   0  -3  49-45.2517 45.6064  16
   3   0  49-68.5291 57.2916  16
  -3   0  49-1.40181 39.4705  16
  -3   0  49-36.7796 45.5875  20
  -3   0  49 9.56447 19.8906  12
   0   3  49-18.9986 39.1582  10
   3   0  49 62.0000 38.2371  10
   0   3  51-37.0717 38.5641   7
   3   0  51-65.2185 46.3296   7
   0  -3  51-31.5847 46.1328   7
  -3   0  51-25.3481 63.0955   6
   0  -3  51-1.61424 40.9150   8
   3   0  51 5.32932 57.8419   6
   0   3  51 60.7514 62.9906   6
  -3   0  51 16.7596 47.3458   8
   3   0  51 50.3273 40.3700   8
  -3   0  51 26.7938 42.3357  16
   3   0  51 43.6903 47.3222  16
   0  -3  51-46.5524 41.5695  16
   0   3  51-27.0573 46.0690  16
  -3   0  51 34.1237 40.6016  20
   0   3  51 24.0211 40.4755   8
  -3   0  51-20.8126 22.0488  12
   3   0  51 60.2578 38.5405  10
   0  -3  53 14.8057 43.9185   7
   3   0  53-25.0425 50.1779   6
   0   3  53 24.3248 42.4672   7
   3   0  53 21.4944 44.5286   7
  -3   0  53-59.7716 45.2660   8
   0   3  53-0.26133 68.8725   6
   0  -3  53-40.5573 44.0731   8
  -3   0  53-63.4591 66.4267   6
   3   0  53-11.7169 35.8972   8
  -3   0  53 22.4322 44.9937  16
   3   0  53-43.0252 48.1134  16
   0   3  53 29.3054 47.6845  16
   0  -3  53-26.4650 40.7244  16
  -3   0  53-104.562 54.8940  20
   0   3  53-8.86416 44.0751   8
  -3   0  53-6.84768 19.4302  12
   3   0  53-19.3677 33.4569  10
  -3   0  55 98.9191 54.1313  20
   0   3  55-43.8697 44.1138   8
   0  -3  55-26.2890 42.1548  16
   3   0  55-20.2341 44.3717  16
  -3   0  55-24.1749 47.0667  16
   0   3  55 7.10371 46.8206  16
   0  -3  55 8.24135 47.2957   8
  -3   0  55 20.1491 61.3350   6
   0  -3  55 32.0972 49.0591   7
   3   0  55 30.8053 41.8483   7
   0   3  55-28.2990 37.2132   7
   0   3  55-128.653 80.1849   6
   3   0  55 39.6176 66.0728   6
   3   0  55-27.5319 37.0039   8
  -3   0  55 83.6808 54.6303   8
   3   0  55 20.7364 34.8856  10
  -3   0  57-41.5911 47.2578  20
   0   3  57-19.5669 36.3845   8
   3   0  57-76.6139 75.3184   6
  -3   0  57 15.2665 68.1783   6
   3   0  57-1.33150 42.4940   7
   3   0  57 72.2969 44.4123   8
   0  -3  57-98.7685 52.0521   7
   0  -3  57 16.8799 43.7403   8
  -3   0  57 84.2783 54.7949   8
   0   3  57 157.552 84.8450   6
   0   3  57 27.2658 42.1321   7
   3   0  57-2.66586 32.7267  10
   0  -3  57-40.8476 46.9238  16
   0   3  57 98.7064 53.3204  16
   3   0  57 79.8368 53.9621  16
  -3   0  57 156.776 61.4302  16
  -3   0  59 9.79491 39.8445  20
   0  -3  59 26.2050 46.3286  16
  -3   0  59-26.9056 48.5802  16
   3   0  59 21.9351 41.9063  16
   0   3  59-81.4778 55.1270  16
   3   0  59 34.1204 34.8963  10
  -3   0  59-6.65063 40.5225   8
   0  -3  59-15.8423 48.7304   7
   0   3  59-37.5925 41.3623   7
   0   3  59 61.3238 45.2632   8
   3   0  59-43.8289 72.8048   6
   0   3  59-3.95833 69.9265   6
   0  -3  59-54.6481 49.0499   8
   3   0  59-2.36173 39.7675   8
  -3   0  59 45.1780 70.7159   6
   3   0  59-107.233 55.9840   7
   0  -3  61-63.8755 49.8055  16
   0   3  61 21.3699 48.2205  16
   3   0  61-12.2563 45.5210  16
  -3   0  61 1.38537 46.8034  16
   3   0  61-17.2617 35.2038  10
  -3   0  61-47.8000 61.0231   6
   0  -3  61-0.63459 45.0522   8
  -3   0  61-17.6055 49.3776   8
   0   3  61-36.2245 44.4939   7
   0  -3  61-19.0363 48.5705   7
   0   3  61-43.4346 48.8682   8
   3   0  61 39.3845 37.7495   8
   0   3  61-0.63874 53.1893   6
   3   0  61-70.3833 65.3816   6
   3   0  61 47.2157 50.5587   7
  -3   0  63 5.98845 47.6836  16
   0  -3  63-7.51596 43.1271  16
   0   3  63 8.92141 49.9186  16
   3   0  63-7.87189 43.9155  16
   3   0  63 1.30944 33.6942  10
   3   0  63 12.8442 36.7081   8
   0  -3  63-30.7722 49.3272   8
   0   3  63 38.5294 77.5384   6
   0   3  63 14.1676 43.2815   8
   3   0  63 0.50506 42.9860   7
   3   0  63-126.260 79.8538   6
   0   3  63-44.5569 43.1929   7
  -3   0  63-32.4353 45.4507   8
  -3   0  63-166.693 93.2817   6
   3   0  65-4.38302 45.4330   7
   0  -3  65-46.0567 50.4580   8
  -3   0  65 32.4336 52.2024   8
   0   3  65-44.2887 47.1263   8
  -3   0  65-13.3903 67.0976   6
   3   0  65 3.78982 71.2115   6
   3   0  65-64.8707 50.6471   8
   0   3  65-20.0032 58.2485   6
  -3   0  65-27.3295 44.7817  16
   0  -3  65 27.2121 44.3080  16
   0   3  65-87.3594 55.8389  16
   3   0  65 89.5438 56.4931  16
   3   0  67-35.2042 37.7581   8
   0  -3  67-3.26939 39.2494   8
  -3   0  67-1.07779 59.7898   6
   0   3  67-20.7514 45.2467   8
   3   0  67-75.5660 54.1497   7
   3   0  69-13.4111 37.2936   8
  -1   3 -70 21.0462 34.5869  18
   1   3 -70 40.8864 36.4517  18
  -3  -1 -70 92.4845 46.6678  14
   1   3 -68 31.8834 47.5450  17
  -1   3 -68 39.8961 47.5641  17
   1  -3 -68 28.2652 31.4067   9
  -1  -3 -68 39.1157 37.6043   9
  -3  -1 -68 97.4248 50.7856  14
  -3   1 -68 94.4778 43.1759  14
   1   3 -68 1.20415 31.4056  18
  -1   3 -68 60.9545 40.4903  18
  -1   3 -68-23.6427 58.8409   3
   1   3 -68 156.993 83.0097   3
  -3   1 -66-75.7878 55.5186  17
   1  -3 -66 71.7411 49.7820  17
  -1  -3 -66 161.313 60.2067  17
   3   1 -66 238.836 68.1839  17
  -1   3 -66 266.171 70.3695  17
   3  -1 -66 142.065 61.7912  17
   1   3 -66 82.1091 48.5703  17
  -3  -1 -66 100.526 59.7255  17
  -1  -3 -66 89.5548 42.4297   9
   1  -3 -66 119.213 48.5038   9
  -3  -1 -66 92.8260 47.1506  14
  -3   1 -66 157.148 55.4572  14
  -1  -3 -66 135.969 48.6037  14
   1   3 -66 69.8675 42.0210  18
  -1   3 -66 113.254 47.0630  18
   3   1 -66 96.9676 73.3578   3
   1  -3 -66 143.181 80.3706   3
  -3  -1 -66 150.824 80.2279   3
  -1  -3 -66 44.6257 72.2969   3
  -3   1 -66 81.3168 70.5501   3
  -1   3 -66 184.108 84.2357   3
   1   3 -66-76.5997 68.3353   3
   3  -1 -64 129.751 58.8544  17
  -1   3 -64 150.317 58.8424  17
   1  -3 -64 178.634 62.4168  17
   3   1 -64 68.1036 48.9437  17
  -3   1 -64 76.5414 52.6163  17
  -3  -1 -64 244.248 69.8944  17
   1   3 -64 83.2017 43.3861  17
  -1  -3 -64 105.718 55.3849  17
   1  -3 -64 171.938 50.7279   9
  -1  -3 -64 152.849 50.3363   9
  -3  -1 -64 86.7505 39.1938   9
   3  -1 -64 150.907 45.1467   9
  -1  -3 -64 123.786 46.7536  14
  -3   1 -64 150.664 50.9853  14
   1  -3 -64 134.327 45.4111  14
  -3  -1 -64 130.100 50.4840  14
  -1   3 -64 144.914 47.9982  14
   3   1 -64 121.768 41.2786  18
  -1   3 -64 117.136 46.4858  18
   1   3 -64 56.9309 38.5508  18
  -1  -3 -64 225.438 98.1648   3
   1   3 -64 133.712 67.4729   3
  -3  -1 -64 68.9987 72.7005   3
  -1   3 -64 244.257 98.0951   3
  -3   1 -64 109.641 66.0254   3
  -1  -3 -62 88.4781 47.5553  17
  -3  -1 -62 128.069 57.4332  17
   3   1 -62 122.157 53.9002  17
   1   3 -62 112.638 50.0839  17
  -3   1 -62 35.6449 48.0453  17
   1  -3 -62 135.189 57.3897  17
   3  -1 -62 132.006 57.5435  17
  -1   3 -62 127.319 54.4399  17
   1  -3 -62 191.304 49.4542   9
  -3  -1 -62 112.515 40.7727   9
   3   1 -62 85.5070 36.1837   9
   3  -1 -62 124.647 42.9723   9
  -1  -3 -62 171.406 50.8064   9
   1  -3 -62 158.889 46.0500  14
  -1  -3 -62 215.599 55.1277  14
  -3  -1 -62 129.153 50.0018  14
  -3   1 -62 155.328 52.0031  14
  -1   3 -62 70.2854 37.2009  14
   3   1 -62 64.1727 38.0789  18
   1   3 -62 104.852 43.4653  18
  -3  -1 -62 90.9322 78.7419   3
   1   3 -62 42.1404 61.9915   3
  -1  -3 -62 77.8520 60.7175   3
  -1   3 -62 253.427 91.6746   3
  -3   1 -62 137.772 81.3925   3
   3  -1 -60 182.010 62.5000  17
   3   1 -60 64.1029 48.8700  17
  -1   3 -60 121.572 53.5608  17
  -1  -3 -60 134.171 57.6657  17
   1  -3 -60 67.0684 46.1174  17
   1   3 -60 215.009 62.4287  17
  -3  -1 -60 64.3650 49.3718  17
  -3   1 -60-7.18195 47.2741  17
   3  -1 -60 69.8050 36.1632   9
   3   1 -60 136.895 40.6251   9
  -3  -1 -60 80.4027 39.1309   9
  -3   1 -60 31.3677 26.8518   9
   1  -3 -60 137.380 43.3051   9
  -1  -3 -60 70.3932 37.8917   9
   1  -3 -60 13.0652 33.5199  14
   1   3 -60 75.2386 33.8813  14
  -3   1 -60 22.2612 36.5162  14
  -1  -3 -60 51.8757 41.2307  14
  -3  -1 -60 74.4764 46.5337  14
  -1   3 -60 30.0508 36.3251  14
   1   3 -60 58.9463 33.4117  18
  -1  -3 -60 35.3793 61.1718   3
  -3   1 -60 88.7619 70.1951   3
   1   3 -60 197.612 60.9167   4
   1   3 -60 40.3913 66.8600   3
  -3  -1 -60 121.978 82.2751   3
  -1   3 -60 88.3714 76.2626   3
  -3   1 -58 20.6942 47.5062  17
   3   1 -58 34.6510 44.8869  17
   3  -1 -58 16.1382 43.8909  17
  -1   3 -58-12.6808 43.7443  17
   1   3 -58 115.057 54.0111  17
  -1  -3 -58 10.8073 49.3815  17
  -3  -1 -58-46.5045 50.4460  17
   1  -3 -58-1.26901 44.5672  17
   3   1 -58 7.24639 25.7283   9
   1  -3 -58 6.40015 36.0818   9
   1   3 -58 19.2539 21.0546   9
  -1  -3 -58 23.6228 34.8983   9
  -3   1 -58 1.38789 27.5420   9
   3  -1 -58 47.7376 36.3741   9
   1  -3 -58-2.88193 33.3778  14
  -1  -3 -58 24.1115 36.7916  14
   1   3 -58 22.8482 32.0041  14
  -3  -1 -58 91.5432 47.0524  14
   3  -1 -58 75.3566 36.0469  14
  -1   3 -58 46.3261 37.8798  14
  -3   1 -58 70.4385 44.2825  14
   3   1 -58 82.2067 31.4593  14
   1   3 -58 39.8550 33.8250  18
  -1  -3 -58 44.5908 73.7302   3
   3   1 -58-12.9516 41.8182   4
  -1   3 -58-7.37428 41.3366   4
   3   1 -58 49.3678 47.0426   1
   1   3 -58 56.1045 43.9020   4
   1   3 -58-87.8762 68.8723   3
  -1   3 -58 109.195 75.7114   3
  -3   1 -58 99.9517 80.6054   3
  -3  -1 -58-14.0837 59.8164   3
   1   3 -56 390.695 71.7408  17
  -3   1 -56 384.872 71.5944  17
  -1  -3 -56 242.259 62.7517  17
   1  -3 -56 322.917 70.1717  17
   3  -1 -56 353.437 71.9241  17
  -1   3 -56 277.121 64.3714  17
   3   1 -56 363.557 72.8885  17
  -3  -1 -56 208.324 59.3664  17
   3  -1 -56 307.063 55.9882   9
  -1   3 -56 303.280 42.4225   9
   1  -3 -56 297.079 57.2714   9
  -3   1 -56 367.619 51.6865   9
   3   1 -56 295.896 49.8032   9
   1   3 -56 316.926 43.7295   9
  -1  -3 -56 329.696 58.6972   9
   1   3 -56 320.361 51.3076  14
   3   1 -56 238.827 43.2697  14
  -1   3 -56 274.254 52.8119  14
   3  -1 -56 363.120 54.5323  14
  -1  -3 -56 310.591 60.6972  14
  -3  -1 -56 228.360 54.4926  14
  -3   1 -56 359.283 63.8450  14
   1  -3 -56 388.095 60.3930  14
   1   3 -56 187.310 50.6532  18
  -3   1 -56 155.555 82.6228   3
  -3  -1 -56 275.736 90.6784   3
   1   3 -56 331.830 71.6750   4
  -1  -3 -56 188.413 79.9277   3
  -1   3 -56 171.175 73.7506   3
  -1   3 -56 380.646 75.2402   4
   1   3 -56 351.094 96.8757   3
   3   1 -56 215.350 62.6689   4
   3  -1 -56 237.842 61.1245   4
   1  -3 -54-3.07744 31.3341  14
   3   1 -54 42.7719 25.2452  14
  -1  -3 -54 50.3025 41.5408  14
  -1   3 -54-36.3210 36.1486  14
   3  -1 -54-79.8785 35.0483  14
  -3   1 -54-11.4443 39.4341  14
  -3  -1 -54 15.2237 38.1848  14
   1   3 -54-20.3774 26.5682  14
   1   3 -54-7.88676 21.9407   9
   1  -3 -54 85.1245 43.3769   9
   3  -1 -54-8.03536 31.9744   9
  -1   3 -54-29.6707 23.4213   9
  -1  -3 -54 23.4041 35.7371   9
   3   1 -54-14.0778 29.5198   9
   1  -3 -54-63.3535 50.2074  17
   3  -1 -54 10.5097 43.7119  17
  -1   3 -54-2.50052 43.5455  17
  -3  -1 -54 24.9795 45.3634  17
  -3   1 -54 121.608 53.6565  17
   3   1 -54 2.62679 46.1899  17
  -1  -3 -54-67.5640 53.9576  17
   1   3 -54 6.85402 38.2166  17
  -3   1 -54 179.291 87.1458   3
  -3  -1 -54-90.4340 69.8199   3
   3  -1 -54-41.6529 38.0211   4
  -3   1 -54 3.25571 29.3675   4
   3   1 -54 43.2990 46.5157   4
   1   3 -54 0.76665 38.0102   4
   1   3 -54 11.2874 57.9506   3
  -1   3 -54 35.6732 64.1538   3
  -1   3 -54-63.3131 47.2944   4
  -1  -3 -52 59.6342 40.9809  14
  -3  -1 -52 82.0476 43.3162  14
   3   1 -52 85.2323 30.7984  14
   3  -1 -52 11.5361 26.6132  14
   1  -3 -52 116.475 42.5034  14
   1   3 -52 77.4364 33.5917  14
  -3   1 -52 26.5160 39.1564  14
  -1   3 -52 40.7320 35.3580  14
   1  -3 -52 60.8370 39.7339   9
   1   3 -52 77.3205 28.0778   9
  -1   3 -52 94.3609 29.3456   9
   3  -1 -52 61.3432 35.0791   9
   3   1 -52 97.0845 34.0435   9
   3   1 -52 26.8326 42.7880  17
  -1  -3 -52 85.2365 48.3047  17
  -1   3 -52 57.5556 42.6291  17
  -3   1 -52 132.574 59.6133  17
   1  -3 -52 130.110 58.2139  17
  -3  -1 -52 85.9301 47.6879  17
   1   3 -52 9.25351 39.3877  17
   3  -1 -52 32.4403 42.9635  17
  -1   3 -52 53.2125 64.1436   3
  -1   3 -52 87.7290 48.2568   4
   3  -1 -52 50.1538 39.4471   4
   1   3 -52 108.935 52.8365   4
   3   1 -52 152.505 54.0408   4
  -3  -1 -52 146.689 80.5648   3
   1   3 -52 59.1712 58.6216   3
  -3  -1 -52 70.2703 28.6052   4
  -3   1 -52 30.2252 59.0433   3
  -3   1 -52 39.0720 31.5060   4
  -3   1 -50-13.1183 34.8714  14
   1  -3 -50-9.41194 33.8406  14
   3  -1 -50 1.04296 26.9449  14
   1   3 -50 24.0061 26.9314  14
  -3  -1 -50 11.2214 35.7466  14
   3   1 -50-37.6791 27.3428  14
  -1  -3 -50 10.8839 33.9373  14
  -1   3 -50-4.72883 31.8885  14
   3   1 -50 6.68710 26.1316   9
  -1   3 -50 16.0518 22.3286   9
   1  -3 -50 0.60521 34.3094   9
   3  -1 -50-24.2636 30.7726   9
   1   3 -50 34.1654 24.2440   9
   3  -1 -50-3.46745 42.4479  17
  -3  -1 -50-7.15612 44.5548  17
   3   1 -50-22.8580 40.1532  17
  -3   1 -50-0.12399 39.3831  17
   1   3 -50 21.9484 37.7287  17
  -1  -3 -50 20.6086 43.6376  17
   1  -3 -50-1.94568 40.2968  17
  -1   3 -50 82.1737 48.3202  17
   1   3 -50 19.1914 42.8787   4
  -1   3 -50-6.08403 37.5784   4
   3   1 -50 15.9784 35.5674   4
  -3  -1 -50-69.1561 62.8774   3
  -3   1 -50 43.0131 31.3702   4
  -3   1 -50-23.6381 59.8283   3
   3  -1 -50 12.8687 34.5871   4
  -1   3 -50 23.1550 54.1718   3
  -3  -1 -50 11.8122 26.1942   4
   1   3 -48 199.895 40.1925  14
  -1   3 -48 223.925 45.4996  14
  -1  -3 -48 282.798 54.3085  14
  -3   1 -48 208.677 51.0964  14
  -3  -1 -48 226.169 55.3930  14
   3  -1 -48 218.904 41.4304  14
   3   1 -48 199.125 36.4008  14
   1  -3 -48 217.688 44.7727  14
   1   3 -48 262.839 39.0578   9
  -1   3 -48 209.508 35.1790   9
   1  -3 -48 270.127 53.2088   9
   3  -1 -48 191.890 46.7391   9
   3   1 -48 274.292 45.6378   9
  -3  -1 -48 247.901 62.1161  17
  -1   3 -48 190.406 51.8488  17
  -3   1 -48 179.165 52.2582  17
   3  -1 -48 242.543 60.9991  17
   3   1 -48 320.928 62.3804  17
   1   3 -48 274.979 60.5716  17
  -1  -3 -48 263.580 62.1287  17
   1  -3 -48 303.157 62.9297  17
  -3   1 -48 151.983 66.0542   3
  -1   3 -48 271.214 64.3123   4
   3  -1 -48 252.744 63.8176   4
   1   3 -48 208.582 58.5281   4
  -3   1 -48 227.984 51.7768   4
  -3  -1 -48 240.069 42.6841   4
  -1  -3 -48 263.379 40.5786   4
   3   1 -48 249.587 62.0302   4
  -1   3 -48 331.882 85.6071   3
  -3  -1 -48 123.595 73.8721   3
   3   1 -46 20.7954 17.0830  12
   1  -3 -46-18.9754 41.1348  17
  -3   1 -46-3.33333 42.6580  17
   3   1 -46-24.8173 44.3602  17
  -1  -3 -46 26.3994 39.3987  17
   1   3 -46-8.69684 35.7501  17
   3  -1 -46 56.1533 46.8330  17
  -3  -1 -46 57.9778 45.0655  17
  -1   3 -46 16.4871 38.1707  17
   1   3 -46 17.2934 23.2704   9
   3   1 -46-35.5362 28.9662   9
   1  -3 -46 20.8531 35.3021   9
  -1   3 -46 1.53769 21.1935   9
   3  -1 -46-43.0823 34.1068   9
   3   1 -46 48.4724 26.7137  14
   1   3 -46 8.74522 25.2359  14
  -3  -1 -46-28.3986 37.8431  14
  -1   3 -46 33.6108 33.7865  14
   1  -3 -46 28.4867 35.5083  14
  -1  -3 -46-12.9993 36.0236  14
   3  -1 -46-35.3679 27.8793  14
  -3   1 -46-12.3522 41.6599  14
   1   3 -46-21.0111 15.9905  12
  -1   3 -46 1.05030 11.5304  12
   1  -3 -46-8.58544 25.4409   4
  -1  -3 -46-9.57215 20.3664   2
  -1   3 -46-60.7914 62.5442   3
  -3  -1 -46 7.80999 22.1271   4
  -3   1 -46 28.7713 32.7135   4
  -3  -1 -46 19.6282 57.2724   3
   1   3 -46 36.1118 43.7040   4
  -3   1 -46 55.5251 70.6886   3
  -1  -3 -46 5.12858 19.3217   4
  -1   3 -46 35.0936 37.8509   4
   3   1 -46 35.9623 44.2427   4
   3  -1 -46-5.04962 28.4312   4
   3  -1 -44 580.800 75.3633  17
  -3  -1 -44 414.774 68.3310  17
  -1  -3 -44 471.317 67.9642  17
   1   3 -44 523.133 69.9543  17
  -3   1 -44 424.042 62.9393  17
   3   1 -44 522.168 73.0003  17
   1  -3 -44 415.280 69.2603  17
  -1   3 -44 445.522 64.8916  17
   1  -3 -44 463.000 64.9120   9
   3   1 -44 534.667 57.5647   9
   1   3 -44 481.684 47.8595   9
   3  -1 -44 318.688 49.7384   9
  -1   3 -44 446.124 45.8681   9
   1   3 -44 441.666 43.9224  10
   3   1 -44 500.306 51.1045  14
  -3  -1 -44 447.264 64.9993  14
  -3   1 -44 515.338 67.5531  14
  -1   3 -44 497.574 60.8321  14
   3  -1 -44 509.659 54.1495  14
   1   3 -44 469.827 54.7675  14
  -1  -3 -44 551.252 68.0469  14
   1  -3 -44 421.772 59.3865  14
  -1   3 -44 422.764 36.8418  12
   1   3 -44 460.542 43.2589  12
   3   1 -44 430.594 44.3181  12
  -3  -1 -44 509.992 56.5378   4
  -3  -1 -44 456.444 90.0789   3
  -1  -3 -44 377.099 45.5500   4
   1   3 -44 408.969 73.4059   4
   3  -1 -44 476.116 74.9429   4
  -1   3 -44 423.398 92.4509   3
  -1  -3 -44 403.344 60.0353   2
  -3   1 -44 428.821 90.7324   3
   3   1 -44 472.480 78.6949   4
   1  -3 -44 516.171 64.9556   4
  -1   3 -44 491.832 77.6260   4
  -1  -3 -42 904.552 68.5604   4
   3  -1 -42 828.426 95.0618   4
   1  -3 -42 960.356 83.6295   4
  -3  -1 -42 984.804 129.253   3
  -1   3 -42 908.948 116.510   3
  -3   1 -42 932.822 123.259   3
   3   1 -42 902.338 101.546   4
  -1  -3 -42 992.373 89.3583   2
   1   3 -42 964.913 62.9914  10
   1   3 -42 853.241 82.1562  17
   1  -3 -42 881.899 90.7232  17
   3   1 -42 769.241 84.7133  17
  -1   3 -42 832.896 80.8046  17
  -3  -1 -42 837.063 86.8797  17
   3  -1 -42 1136.46 95.7350  17
  -3   1 -42 812.579 82.9472  17
  -1  -3 -42 923.479 90.1821  17
   1   3 -42 899.797 62.7371   9
   3   1 -42 914.972 71.4621   9
   1  -3 -42 894.422 81.5370   9
  -1   3 -42 839.256 60.6432  10
  -1   3 -42 1044.51 66.1170   9
   3  -1 -42 784.032 72.8543   9
   3  -1 -42 981.430 71.6867  14
   3   1 -42 1022.72 68.8857  14
  -1  -3 -42 1000.57 84.2410  14
   1  -3 -42 850.690 74.8895  14
  -3  -1 -42 913.110 83.1794  14
  -1   3 -42 976.714 79.8966  14
   1   3 -42 965.723 72.4042  14
  -3   1 -42 892.112 83.5624  14
   1   3 -42 962.967 62.1174  12
  -1   3 -42 947.584 55.4367  12
   3   1 -42 938.386 64.0216  12
  -3  -1 -42 1007.22 76.7737   4
   1   3 -42 970.655 105.823   4
   3  -1 -40 259.113 37.5066  11
   3   1 -40 295.047 38.3676  10
   1   3 -40 320.602 54.6789  17
  -3   1 -40 296.969 56.5331  17
   1  -3 -40 226.994 52.7067  17
  -3  -1 -40 297.374 56.5993  17
  -1   3 -40 300.137 54.7364  17
  -1  -3 -40 318.788 61.3984  17
   1   3 -40 310.536 35.7849  10
  -1   3 -40 257.650 33.0199  10
   3   1 -40 289.427 43.4862   9
  -1   3 -40 224.022 33.0410   9
   3  -1 -40 288.595 48.1656   9
   1   3 -40 234.184 34.8708   9
  -1  -3 -40 307.698 51.5354  14
   3  -1 -40 310.287 41.7309  14
  -1   3 -40 225.857 41.2541  14
   1   3 -40 270.546 40.6146  14
  -3   1 -40 295.165 53.5567  14
   1  -3 -40 350.202 50.2933  14
  -3  -1 -40 386.327 59.3960  14
   3   1 -40 359.114 43.0734  14
   1   3 -40 286.032 33.6481  12
  -1   3 -40 313.097 32.0240  12
   3   1 -40 353.234 39.9407  12
  -1   3 -40 206.073 62.5557   3
   1  -3 -40 287.443 55.8074   2
  -3  -1 -40 323.711 46.4483   4
   1  -3 -40 288.142 48.2449   4
  -1  -3 -40 273.148 46.3456   2
   3  -1 -40 278.459 58.7307   4
  -3   1 -40 321.295 79.1182   3
   1   3 -40 257.415 63.2890   4
   3   1 -40 304.879 63.9944   4
  -1  -3 -40 241.057 37.7553   4
  -3  -1 -40 192.970 68.0253   3
   3   1 -38 38.6592 19.1247  10
   1  -3 -38 104.982 25.5417  11
   3  -1 -38 53.9562 20.9447  11
  -3   1 -38 77.8098 10.6497  12
  -1   3 -38 65.8737 38.9135  17
   1  -3 -38 87.9384 41.4628  17
   1   3 -38 108.896 40.9039  17
  -1  -3 -38 65.2338 42.3870  17
  -3   1 -38 57.5816 41.8711  17
  -3  -1 -38 14.4303 35.0235  17
   3   1 -38 90.5724 32.2042   9
   1   3 -38 60.9663 19.2557  10
  -1   3 -38 28.8789 17.1731  10
   3  -1 -38 48.4266 32.8248   9
   1   3 -38 54.6451 23.3538   9
  -3  -1 -38 59.0716 36.9048  14
  -3   1 -38 65.3451 40.4009  14
  -1  -3 -38 46.7955 34.1705  14
   3  -1 -38 44.1324 24.3373  14
   3   1 -38 85.8124 24.9413  14
  -1   3 -38 44.2378 28.5838  14
   1   3 -38 55.4493 24.8986  14
   1  -3 -38 65.4908 35.3184  14
  -1   3 -38 79.9884 19.5628  12
   1   3 -38 93.7344 21.4573  12
   3   1 -38 64.1946 20.9672  12
   1   3 -38 61.7536 41.7169   4
  -3   1 -38 138.923 67.6478   3
   3   1 -38 105.438 51.1367   4
   1  -3 -38 85.3774 35.4440   2
  -3  -1 -38 90.1873 60.9112   3
  -1  -3 -38 2.78521 20.5557   2
   3  -1 -38 49.5163 35.5050   4
  -1   3 -38 92.7617 58.2844   3
  -1  -3 -38 56.2784 23.2716   4
  -3  -1 -38 42.8690 24.6314   4
   1  -3 -38 79.9290 31.5065   4
   1   3 -36 190.655 52.1637   4
   3  -1 -36 188.147 48.9520   4
  -3   1 -36 143.615 62.2517   3
   3   1 -36 197.421 53.1329   4
  -1  -3 -36 200.284 38.2217   2
  -1  -3 -36 170.796 29.2797   4
  -3  -1 -36 224.853 66.1628   3
   1  -3 -36 189.891 38.3529   4
   1  -3 -36 248.389 50.3040   2
  -1   3 -36 237.976 64.5762   3
   3   1 -36 204.076 32.8050  11
   3  -1 -36 191.566 30.4435  11
   3   1 -36 226.179 32.0271  10
   1  -3 -36 177.710 29.4394  11
   1  -3 -36 189.416 47.8201  17
  -3  -1 -36 190.785 46.5798  17
  -1  -3 -36 209.915 48.7134  17
  -1   3 -36 215.577 45.9969  17
  -3   1 -36 177.644 49.8391  17
   1   3 -36 164.381 42.8252  17
   1   3 -36 183.588 30.3745   9
  -3   1 -36 201.597 31.3420  10
   3   1 -36 191.058 36.7304   9
   1   3 -36 156.570 24.7910  10
   3  -1 -36 177.469 40.6479   9
  -1   3 -36 204.926 29.9229  10
   1  -3 -36 191.209 40.8661  14
  -1   3 -36 229.976 42.5105  14
   1   3 -36 206.370 35.9043  14
  -3   1 -36 182.991 44.3044  14
   3  -1 -36 211.991 33.7183  14
  -3  -1 -36 208.271 47.0107  14
   3   1 -36 228.377 32.5755  14
  -1  -3 -36 158.673 42.2346  14
   1   3 -36 146.703 25.1340  12
   3   1 -36 184.412 29.8382  12
  -3   1 -36 210.374 15.8722  12
  -1   3 -36 179.963 23.8062  12
  -3  -1 -36 142.117 40.1215   5
  -3  -1 -34 229.643 49.6833   5
  -3   1 -34 203.642 46.2178   5
  -3  -1 -34 176.492 61.5621   3
  -1   3 -34 208.175 66.5962   3
   1  -3 -34 195.188 37.3557   4
  -1  -3 -34 245.796 32.7456   4
  -1  -3 -34 208.058 40.0753   2
   3  -1 -34 257.229 52.7444   2
   3   1 -34 309.818 55.6147   2
   3  -1 -34 274.205 57.1434   4
   3   1 -34 269.987 56.9833   4
   1   3 -34 186.470 52.1369   4
  -3   1 -34 340.927 77.3049   3
   1  -3 -34 284.205 40.0367  19
  -1  -3 -34 337.433 53.0422  17
   1  -3 -34 321.362 53.5944  17
  -3  -1 -34 245.418 37.3367  15
   1   3 -34 224.269 47.2382  17
  -1   3 -34 248.593 46.8061  17
  -3   1 -34 240.548 47.8516  17
  -3  -1 -34 271.200 49.7292  17
  -1   3 -34 265.588 30.3263  10
   1   3 -34 225.982 27.9540  10
  -3   1 -34 265.081 35.3489  10
   3  -1 -34 237.418 42.3524   9
   3   1 -34 233.818 37.3274   9
   1   3 -34 281.409 33.6157   9
  -1  -3 -34 215.327 42.6000  14
  -1   3 -34 260.558 43.0646  14
  -3  -1 -34 255.494 48.7544  14
   3   1 -34 244.371 32.3340  14
  -3   1 -34 249.524 47.6524  14
   1   3 -34 297.925 38.8237  14
   3  -1 -34 267.303 37.4028  14
   1  -3 -34 283.916 44.8805  14
   3   1 -34 290.256 34.6194  12
  -1   3 -34 288.154 28.6415  12
   1   3 -34 292.289 32.4628  12
  -3   1 -34 281.778 18.6895  12
   3  -1 -34 276.836 36.7550  10
   3   1 -34 286.441 37.0543  11
   3   1 -34 285.323 34.4584  10
   3  -1 -34 292.914 35.8705  11
   1  -3 -34 288.505 34.5850  11
  -3   1 -32 1602.37 116.489   5
   1  -3 -32 1562.05 95.5480   4
  -1  -3 -32 1471.59 76.5908   4
  -3   1 -32 1657.92 137.202   3
  -3  -1 -32 1853.72 142.213   3
  -1  -3 -32 1639.24 101.306   2
  -1   3 -32 1423.47 122.794   3
   3   1 -32 1477.31 115.778   4
   3  -1 -32 1553.45 114.951   4
   3   1 -32 1615.38 120.325   2
   3  -1 -32 1842.66 128.248   2
   3  -1 -32 1715.67 93.9665  19
   1  -3 -32 1492.51 87.5351  19
  -1  -3 -32 1520.60 89.5040  19
  -1   3 -32 1538.50 92.9648  17
  -1  -3 -32 1712.68 95.2680  15
   1  -3 -32 1680.29 104.656  17
  -3   1 -32 1637.99 97.8695  17
  -3  -1 -32 1423.95 95.4974  17
   1   3 -32 1529.11 95.0775  17
  -3   1 -32 1608.72 92.5574  15
  -1  -3 -32 1541.77 98.7544  17
  -3  -1 -32 1699.87 90.9087  15
  -3   1 -32 1657.35 83.3152  10
   1   3 -32 1521.61 72.0327   9
  -3  -1 -32 1667.36 87.6904  10
  -1   3 -32 1627.01 74.5688  10
   3  -1 -32 1552.63 89.0379   9
   3   1 -32 1547.48 83.7769   9
   3   1 -32 1516.66 73.6114  14
   1   3 -32 1669.05 83.7652  14
  -3   1 -32 1657.84 98.6016  14
  -3  -1 -32 1466.43 94.7810  14
  -1  -3 -32 1598.71 94.8403  14
  -1   3 -32 1718.65 91.6460  14
   1  -3 -32 1667.62 91.1860  14
   3  -1 -32 1566.91 78.2667  14
   1   3 -32 1520.76 74.6513  12
  -1   3 -32 1535.48 69.3388  12
  -3   1 -32 1572.37 51.3720  12
   3   1 -32 1602.34 79.4529  12
   1   3 -32 1601.60 71.7651  10
   1   3 -32 1738.55 92.8516  11
   1  -3 -32 1517.89 77.7699  11
   3  -1 -32 1612.75 79.8080  11
   3  -1 -32 1694.34 87.4436  10
   3   1 -32 1625.93 84.0017  11
   3   1 -32 1672.05 80.9931  10
  -1   3 -30 38.4205 26.9862   5
   3   1 -30 45.1283 25.0142   7
   3  -1 -30 14.4906 32.9287   4
  -1   3 -30 0.98514 39.8814   3
  -3   1 -30 24.2160 51.9896   3
   3   1 -30-17.6933 38.5078   4
  -3  -1 -30 2.97735 44.1009   3
   3  -1 -30 41.9756 25.2917   2
  -1  -3 -30 28.9525 15.8288   4
   3   1 -30 17.7113 25.3346   2
   1  -3 -30 1.17946 20.6079   4
  -3  -1 -30 23.2348 22.5525  20
  -1  -3 -30-16.8672 20.1587  19
   1  -3 -30 19.4818 19.5190  19
   3   1 -30-31.3459 23.1847  19
   3  -1 -30-0.82415 16.3455  19
  -3   1 -30 22.3105 20.4840  20
  -1  -3 -30 3.05529 16.0882  20
  -3   1 -30-4.80891 17.5165  15
  -1  -3 -30 8.67890 31.3077  17
   1   3 -30 36.1650 32.5308  17
   3  -1 -30-1.63963 17.7630  16
  -3   1 -30 18.5884 31.9755  17
   1  -3 -30-8.24484 31.0371  17
  -1   3 -30-12.2519 20.2726  15
  -3  -1 -30-25.2826 18.4109  15
  -1   3 -30 15.5924 28.9290  17
  -3  -1 -30 5.77501 32.2709  17
   1   3 -30 24.0698 18.6068   9
   1   3 -30 26.1082 13.7124  10
  -1   3 -30 15.3871 13.5005  10
   3  -1 -30 32.1846 30.0444   9
   3   1 -30 36.1372 25.5581   9
  -3  -1 -30-18.4338 18.5847  10
  -3   1 -30-3.70472 15.8590  10
   3   1 -30-5.75474 17.0938  14
   3   1 -30-7.65810 7.34413  13
  -1  -3 -30-25.5596 22.7753  15
   1   3 -30-16.1039 22.0856  14
  -1   3 -30 20.8975 8.32978  13
  -3   1 -30-14.2285 31.6181  14
  -3  -1 -30-24.0264 33.1633  14
  -1  -3 -30 21.2296 30.7071  14
  -1   3 -30-22.8448 28.2115  14
   3  -1 -30-0.67513 21.6401  14
   1  -3 -30 8.48568 26.1604  14
   3  -1 -30 19.2723 7.60924  13
  -1   3 -30 16.7410 14.2034  12
   1   3 -30 15.7082 8.14803  13
   3   1 -30 15.2178 15.8490  12
  -3   1 -30-6.75277 8.30068  12
   1   3 -30-11.4728 13.7152  12
   3   1 -30 0.61005 15.2057  10
   1  -3 -30 1.93628 14.5916  11
   3   1 -30 6.16531 15.7157  11
   3  -1 -30-12.3692 17.6082  10
  -1   3 -30 35.7274 18.9771  11
   3  -1 -30 4.08970 13.6042  12
   3  -1 -30 18.2448 16.1156  11
  -3   1 -30-10.7044 16.1838  11
   1   3 -30 3.71066 15.8101  11
   1  -3 -30 18.3451 21.9396  10
  -1  -3 -30 19.5810 19.0068  10
  -1   3 -28 742.152 80.8466   5
   1   3 -28 713.347 78.7003   5
   3   1 -28 666.034 58.6646   7
   1   3 -28 721.086 78.0300   6
  -1   3 -28 565.629 68.8275   6
  -3   1 -28 698.946 76.5641   6
   3   1 -28 694.045 75.6926   4
   1  -3 -28 686.328 58.7824   4
  -3  -1 -28 598.891 78.9418   3
   3  -1 -28 504.446 65.7950   4
  -1  -3 -28 571.277 41.6518   4
  -1   3 -28 625.646 80.3515   3
   3   1 -28 695.899 75.7528   2
   3  -1 -28 748.226 76.9336   2
  -3   1 -28 726.125 90.2275   3
  -1  -3 -28 689.517 55.3240  20
  -3   1 -28 605.066 55.8292  20
   3  -1 -28 656.054 54.0703  19
  -1  -3 -28 634.285 53.7133  19
  -3  -1 -28 639.949 54.2225  20
  -1   3 -28 663.385 57.9062  19
   1   3 -28 711.795 59.9524  19
  -1   3 -28 675.707 58.1447  20
   1  -3 -28 617.129 51.5098  19
   3   1 -28 644.117 56.6505  19
  -3   1 -28 712.884 59.2582  19
   1   3 -28 702.743 60.5108  20
   1   3 -28 640.653 58.3755  17
  -1   3 -28 701.103 60.2319  16
   3  -1 -28 688.046 57.4144  16
  -3   1 -28 650.291 54.0319  15
  -1  -3 -28 662.632 54.9877  15
   3   1 -28 723.269 61.8888  16
  -3   1 -28 595.875 58.6414  17
   1   3 -28 615.307 57.9223  16
  -1   3 -28 676.601 57.3149  17
  -3  -1 -28 700.739 64.0928  17
  -1  -3 -28 661.503 60.9895  17
  -3  -1 -28 658.099 52.5330  15
  -1   3 -28 686.427 57.4594  15
   1  -3 -28 765.891 65.4590  17
   3  -1 -28 759.073 62.6389  15
   1   3 -28 684.360 57.7283  15
   3   1 -28 777.742 62.9411  15
   3  -1 -28 663.435 56.0456   9
   1   3 -28 645.170 42.8832   9
   3   1 -28 693.218 50.9848   9
  -1   3 -28 673.805 42.5932  10
  -3   1 -28 646.814 48.1499  10
  -3  -1 -28 597.165 49.9397  10
  -1   3 -28 645.243 28.9117  13
  -1   3 -28 715.179 57.1550  14
  -3  -1 -28 694.300 62.7291  14
   1  -3 -28 605.691 53.4708  14
   3  -1 -28 664.259 47.8472  14
  -1  -3 -28 621.953 57.9163  14
   3   1 -28 624.825 28.2787  13
   1   3 -28 715.859 50.9629  14
  -3   1 -28 722.774 63.9223  14
   3   1 -28 684.864 44.3829  14
  -3   1 -28 617.641 28.3573  12
   3   1 -28 623.462 47.0401  12
  -1   3 -28 689.623 42.1242  12
   1   3 -28 708.763 46.7750  12
   3  -1 -28 631.471 27.7906  13
   3  -1 -28 738.262 48.2809  12
   1   3 -28 623.247 28.2009  13
   3   1 -28 610.645 47.7768  11
   3   1 -28 642.450 46.4945  10
   3  -1 -28 662.842 51.1879  10
   3  -1 -28 652.640 45.9119  11
  -1   3 -28 628.447 53.6941  11
   1   3 -28 669.326 54.2875  11
   1  -3 -28 671.805 46.4389  11
  -3   1 -28 696.381 55.4801  11
   1   3 -28 721.876 42.9020  10
  -1  -3 -28 779.754 57.9594  10
   1  -3 -28 721.884 56.7368  10
  -3   1 -26 2.31998 31.0308   6
   1   3 -26 22.0690 26.9079   5
   3  -1 -26-16.2314 20.0143   7
   3   1 -26-5.36078 18.0231   7
  -3  -1 -26 1.24906 22.3959   5
  -1  -3 -26 12.7043 14.0038   4
   3   1 -26 30.2919 24.0077   2
  -3   1 -26 137.006 57.3582   3
   3  -1 -26 31.2727 32.7587   4
   3   1 -26 11.3570 32.1098   4
  -1   3 -26 69.8703 44.5425   3
   1  -3 -26 16.9416 19.9386   4
  -1   3 -26-7.35446 16.5487  20
   3   1 -26-3.34349 18.0446  19
   1   3 -26 11.8967 19.3860  20
   3  -1 -26 4.06338 16.9900  19
   1  -3 -26-2.85136 17.7081  19
   1   3 -26 21.7591 19.5340  19
  -1   3 -26-5.95981 18.3827  19
  -1  -3 -26-3.36268 16.5086  20
  -3   1 -26 2.74345 17.4787  20
  -3   1 -26-6.89263 18.7643  19
  -3  -1 -26 23.3929 18.1403  20
   1   3 -26 17.1201 19.0908  16
   3  -1 -26 6.15495 21.1928  16
  -1   3 -26 14.2561 25.2868  17
   3   1 -26-4.59785 17.8399  15
   1   3 -26 3.12838 18.1597  15
  -1   3 -26 35.3411 22.3924  15
   3   1 -26 11.3195 16.1728  16
  -3   1 -26 9.52445 29.4876  17
  -3   1 -26 40.4839 18.7725  15
  -1   3 -26 26.6348 20.7102  16
  -3  -1 -26-81.8350 36.6500  17
  -3  -1 -26 24.0404 17.9636  15
  -3   1 -26 15.9037 15.9762  10
  -1   3 -26-2.55899 11.4712  10
   3  -1 -26-0.53429 26.9328   9
   3   1 -26 6.02716 22.3470   9
  -3  -1 -26 38.0358 20.8809  10
   1   3 -26 13.6818 15.3496   9
   3  -1 -26 0.93054 16.7371  15
   3   1 -26 21.6171 9.84770  13
   3   1 -26 12.0994 14.9453  14
  -1  -3 -26 9.97337 29.0889  14
  -3   1 -26 9.76988 29.5320  14
  -1   3 -26 2.91555 9.42300  13
  -1   3 -26-8.24358 26.4830  14
  -1  -3 -26 20.0464 19.7804  15
   3  -1 -26-28.1055 20.8541  14
  -3  -1 -26-8.62230 31.4306  14
   1   3 -26 26.4650 20.9639  14
   1  -3 -26 1.16703 24.4323  14
  -1   3 -26 10.7641 12.5383  12
   3   1 -26 12.9483 15.3159  12
   1   3 -26 19.6042 15.3068  12
   1   3 -26 8.21496 9.84492  13
   3  -1 -26 7.05846 8.68410  13
  -3   1 -26 8.13896 7.83175  12
   1   3 -26 9.04487 10.9566  10
   3  -1 -26-3.37251 16.7413  12
   3  -1 -26 24.1693 16.6931  11
   1  -3 -26-0.65783 18.6745  10
  -3   1 -26 8.42119 17.3258  11
   3   1 -26 23.3196 19.0590  10
  -1   3 -26 39.1046 20.8819  11
  -1  -3 -26 30.1586 19.6320  10
   3  -1 -26-31.8966 20.4475  10
   1   3 -26 20.4529 17.9022  11
   3   1 -26 21.8401 16.4030  11
   3   1 -24 502.223 47.3976   7
   3  -1 -24 491.227 44.1094   7
  -3   1 -24 488.281 55.7871   5
  -3  -1 -24 485.385 51.2011   5
  -3   1 -24 504.178 62.8141   6
   3  -1 -24 350.192 53.0445   4
   1  -3 -24 555.400 48.6317   4
  -1   3 -24 520.642 69.7480   3
   3   1 -24 587.974 65.9873   2
   3   1 -24 477.285 63.7430   4
  -1  -3 -24 465.366 32.6634   4
   1   3 -24 509.369 47.9819  20
  -3   1 -24 503.624 48.4503  20
  -1   3 -24 510.703 49.1195  19
  -1  -3 -24 519.812 44.4365  20
   1  -3 -24 444.164 40.2758  19
   3   1 -24 530.383 47.2746  19
  -1   3 -24 573.789 51.3330  20
  -3  -1 -24 537.561 46.5366  20
  -3   1 -24 508.552 48.6706  19
   3  -1 -24 513.664 44.4623  19
   1   3 -24 578.682 51.6287  19
  -3   1 -24 517.909 51.1222  17
   1   3 -24 507.502 48.0062  16
   3  -1 -24 496.525 48.5404  16
  -1   3 -24 423.966 43.9360  17
  -1   3 -24 529.783 49.4327  16
  -1   3 -24 556.309 48.8734  15
   3   1 -24 589.066 50.1757  15
   3   1 -24 588.799 50.7672  16
   1   3 -24 495.977 46.5012  15
  -3   1 -24 518.899 45.3466  15
  -3  -1 -24 515.916 43.1248  15
   3  -1 -24 577.426 51.9135   9
   3   1 -24 576.975 44.9965   9
  -3  -1 -24 581.036 45.6156  10
  -1   3 -24 548.319 35.1592  10
  -3   1 -24 498.253 39.9261  10
   1   3 -24 488.000 33.4819   9
   1  -3 -24 465.720 44.7888  14
   1   3 -24 576.561 43.4395  14
   3   1 -24 493.313 33.9744  14
   3  -1 -24 521.602 38.5880  14
  -1   3 -24 483.376 26.7708  13
  -1   3 -24 556.389 48.5186  14
  -3   1 -24 481.283 49.3162  14
   3  -1 -24 545.128 49.5535  15
   3   1 -24 484.417 26.7679  13
  -1  -3 -24 519.695 50.2469  14
  -3  -1 -24 501.180 51.4317  14
   3  -1 -24 492.962 26.6519  13
  -1   3 -24 477.365 35.1440  12
   1   3 -24 481.611 26.5520  13
   3   1 -24 640.956 44.4007  12
   3  -1 -24 537.816 40.2364  12
  -3   1 -24 511.069 24.9187  12
   1   3 -24 525.282 38.9725  12
  -1   3 -24 527.449 45.1142  11
   3  -1 -24 460.045 35.4457  11
   1   3 -24 484.397 31.9358  10
   3   1 -24 491.857 39.1206  11
   3   1 -24 476.362 38.0937  10
  -1  -3 -24 498.948 45.4689  10
   1   3 -24 497.536 43.6180  11
  -3   1 -24 603.270 48.7519  11
   3  -1 -24 545.163 44.4796  10
   1  -3 -24 574.750 47.8541  10
  -3  -1 -22 559.406 54.2757   5
  -3   1 -22 679.955 63.5750   5
   3   1 -22 693.772 51.5661   7
   1   3 -22 636.193 52.8582   7
  -3   1 -22 619.778 64.1478   6
   3  -1 -22 712.086 49.5341   7
  -1   3 -22 597.065 66.7283   3
  -3  -1 -22 588.927 39.4935   2
   3   1 -22 589.333 65.8867   4
  -1  -3 -22 555.340 33.1287   4
   3  -1 -22 602.577 63.4280   4
   3   1 -22 663.730 67.2431   2
  -3   1 -22 624.387 51.0312  19
  -3  -1 -22 657.971 49.0576  20
   1   3 -22 635.225 51.6202  19
  -3   1 -22 612.165 51.3661  20
   3   1 -22 714.077 52.0186  19
  -1   3 -22 662.439 52.8263  19
   1  -3 -22 669.575 46.4281  19
  -1  -3 -22 659.224 47.0804  20
   3  -1 -22 618.816 47.1610  19
  -1   3 -22 677.174 53.8129  20
   1   3 -22 634.791 51.2934  20
   1   3 -22 566.604 48.4865  15
   3  -1 -22 644.521 51.1870  16
  -1   3 -22 579.597 46.9242  17
  -1   3 -22 614.590 49.8238  15
   1   3 -22 699.739 53.2050  16
  -3   1 -22 676.970 47.6781  15
  -3  -1 -22 691.026 45.6448  15
  -3   1 -22 585.356 51.8647  17
  -1   3 -22 697.121 52.0945  16
   3   1 -22 692.065 52.2993  15
   3   1 -22 667.444 51.1128  16
  -3   1 -22 583.702 41.9685  10
   3   1 -22 615.551 44.5679   9
   1   3 -22 606.802 35.5411   9
   3  -1 -22 635.195 50.6560   9
  -3  -1 -22 572.623 45.3634  10
  -1   3 -22 659.005 37.1191  10
  -3   1 -22 648.668 56.5140  14
  -1  -3 -22 664.241 54.4850  14
   3  -1 -22 615.911 39.8678  14
   3   1 -22 596.597 35.6435  14
   3  -1 -22 623.132 30.6581  13
   1   3 -22 600.776 42.8213  14
  -1   3 -22 606.715 30.9080  13
  -3  -1 -22 592.820 54.3667  14
   3   1 -22 630.454 30.9314  13
  -1   3 -22 638.280 50.6101  14
   1  -3 -22 648.807 48.9140  14
   3   1 -22 636.800 43.8586  12
   1   3 -22 576.808 30.0273  13
  -3   1 -22 596.287 27.2047  12
   1   3 -22 618.672 41.8638  12
   3  -1 -22 673.973 43.4828  12
  -1   3 -22 628.542 38.8896  12
   1   3 -22 638.944 47.6002  11
  -1   3 -22 625.203 47.7598  11
   3  -1 -22 650.691 46.7319  10
   1  -3 -22 694.085 50.1059  10
   3  -1 -22 656.966 40.2037  11
   3   1 -22 640.509 42.6284  11
  -1  -3 -22 653.995 49.5032  10
   3   1 -22 636.146 41.6164  10
   1   3 -22 571.795 33.4481  10
  -3   1 -20 283.030 45.0364   6
   1   3 -20 248.746 34.3148   7
   3   1 -20 256.060 42.1780   6
   3   1 -20 250.563 32.3346   7
  -1   3 -20 240.849 42.1261   5
  -3  -1 -20 177.976 32.1540   5
   3  -1 -20 245.703 30.4936   7
  -3   1 -20 239.807 39.4153   5
   3   1 -20 218.859 46.7902   4
   3   1 -20 267.202 45.5152   2
   3  -1 -20 196.542 41.1076   4
  -1   3 -20 178.330 44.3715   3
   1   3 -20 231.666 31.2111  19
  -1   3 -20 177.137 27.9726  20
  -1  -3 -20 181.578 26.0746  20
   1   3 -20 270.571 32.9549  20
  -3  -1 -20 209.724 27.9130  20
  -3   1 -20 219.670 32.9131  20
  -1   3 -20 234.644 31.2529  19
   3  -1 -20 260.557 29.7976  19
   3   1 -20 225.237 29.6149  19
   1  -3 -20 224.246 27.4706  19
  -1   3 -20 247.521 31.3113  15
   1   3 -20 231.639 31.9572  15
  -1   3 -20 258.952 32.7323  16
  -1   3 -20 217.272 30.5110  17
  -3   1 -20 250.674 30.3365  15
   1   3 -20 220.443 31.3974  16
   3   1 -20 228.970 32.9448  16
  -3   1 -20 276.462 40.4177  17
  -3  -1 -20 232.376 26.5207  15
   3   1 -20 226.357 32.3097  15
   3  -1 -20 232.514 30.0421  16
   3  -1 -20 258.322 36.5866   9
  -3  -1 -20 218.595 28.3061  10
  -3   1 -20 207.928 25.8593  10
   1   3 -20 220.703 21.0450   9
  -1   3 -20 268.066 32.4692   8
   3   1 -20 229.919 29.9671   9
  -1   3 -20 231.145 21.6542  10
   3   1 -20 196.679 20.7927  14
  -1  -3 -20 245.231 37.6503  14
  -3   1 -20 230.246 39.7637  14
   3  -1 -20 212.643 24.5458  14
  -3  -1 -20 212.835 38.2540  14
   1  -3 -20 153.118 30.5739  14
  -1   3 -20 221.280 20.2469  13
   3   1 -20 257.953 28.8739  12
  -1   3 -20 261.669 25.3764  12
   3  -1 -20 196.482 18.4865  13
  -3   1 -20 231.416 16.7354  12
   1   3 -20 223.475 26.3787  12
   1   3 -20 216.926 19.8723  13
   3   1 -20 209.194 25.4654  10
   3  -1 -20 199.359 25.3089  12
   1   3 -20 245.866 30.0304  11
   1   3 -20 244.650 20.7053  10
   3   1 -20 226.145 26.0220  11
   3  -1 -20 224.321 28.6970  10
  -1  -3 -20 253.035 31.8186  10
   1  -3 -20 257.885 32.5019  10
   3  -1 -20 186.011 22.4263  11
  -3  -1 -18 335.566 37.3908   5
  -3   1 -18 429.644 46.8521   5
   3  -1 -18 363.207 34.3860   7
   3   1 -18 380.848 36.4248   7
  -3   1 -18 413.958 51.0913   6
   1   3 -18 366.487 36.6865   7
   3   1 -18 428.553 50.9398   6
   3   1 -18 389.235 45.4753   1
   3  -1 -18 306.064 46.9194   4
  -1   3 -18 373.373 50.8317   3
   3   1 -18 360.876 53.2318   4
   3   1 -18 339.819 47.5009   2
   3  -1 -18 352.297 32.8437  19
  -1  -3 -18 417.529 34.7222  20
   3   1 -18 387.286 36.8764  19
  -1   3 -18 326.582 36.9630  20
   1   3 -18 388.131 38.3479  19
  -1   3 -18 379.798 38.2957  19
  -3   1 -18 381.369 37.0246  20
   1   3 -18 350.878 37.2295  18
   1   3 -18 365.917 36.7003  20
   1  -3 -18 338.805 31.1553  19
  -3  -1 -18 335.534 34.1710  20
  -1   3 -18 370.120 36.1259  17
  -1   3 -18 377.752 36.2381  16
   1   3 -18 313.944 35.6457  16
  -3   1 -18 366.872 33.5247  15
   3  -1 -18 353.332 35.1835  16
   3   1 -18 440.508 41.1017  16
   3   1 -18 380.902 37.9352  15
  -1   3 -18 415.683 38.1240  15
  -3   1 -18 401.471 42.3835  17
  -3  -1 -18 391.216 31.3975  15
   1   3 -18 385.345 37.0346  15
   1   3 -18 358.514 24.0067   9
  -1   3 -18 394.404 36.4764   8
  -3  -1 -18 369.491 34.9201  10
   3   1 -18 408.184 34.4518   9
  -3   1 -18 408.059 32.5128  10
  -1   3 -18 391.532 25.4623  10
   3  -1 -18 374.668 38.8084   9
  -3   1 -18 431.234 46.3092  14
   3  -1 -18 393.440 28.9132  14
   3   1 -18 362.316 24.6002  14
  -3  -1 -18 373.365 44.2164  14
   1  -3 -18 365.660 37.6364  14
  -1  -3 -18 361.768 41.5257  14
   3  -1 -18 381.794 24.8959  13
  -3   1 -18 360.036 20.7116  12
  -1   3 -18 353.540 25.2219  13
   1  -3 -18 345.261 23.3220  13
  -1   3 -18 344.904 28.3054  12
   1   3 -18 370.648 31.5406  12
   3   1 -18 386.749 33.4650  12
   1   3 -18 390.540 25.1480  13
   3  -1 -18 366.201 26.8176  11
   1  -3 -18 346.663 33.2224  10
   3  -1 -18 371.801 34.2019  10
   1   3 -18 467.244 37.7805  11
   3   1 -18 375.434 31.5600  11
   3  -1 -18 365.643 31.8372  12
   3   1 -18 366.050 31.0503  10
   1   3 -18 352.675 22.8772  10
  -3   1 -16 3881.92 142.190   5
  -3   1 -16 3579.46 150.020   6
   3   1 -16 3981.03 149.956   6
   1   3 -16 3781.84 126.648   7
  -3  -1 -16 3804.06 130.488   5
   3   1 -16 3847.50 124.340   7
   3  -1 -16 3840.67 119.573   7
   3   1 -16 3933.83 157.952   2
   3  -1 -16 3516.88 149.768   4
   3   1 -16 3727.24 136.377   1
   3   1 -16 3908.00 157.575   4
  -1   3 -16 3730.66 148.622   3
  -3  -1 -16 3712.69 120.928  20
   1   3 -16 3906.23 129.176  19
   1  -3 -16 3707.37 113.627  19
  -1  -3 -16 3733.95 114.084  20
   1   3 -16 3675.98 120.378  18
  -1   3 -16 4071.68 130.791  19
   1   3 -16 3599.27 126.690  20
  -1   3 -16 3885.49 128.872  20
   3   1 -16 3671.22 123.471  19
   3  -1 -16 3669.34 116.166  19
  -1   3 -16 3966.93 128.046  15
  -1   3 -16 3692.97 123.869  16
   3   1 -16 3635.34 123.663  16
   1   3 -16 3804.36 127.201  15
   3  -1 -16 3646.41 121.134  16
  -3   1 -16 3731.55 123.211  17
   3   1 -16 3802.33 126.637  15
  -3  -1 -16 3799.73 114.006  15
  -1   3 -16 3529.41 116.028  17
   1   3 -16 3833.84 126.237  16
  -3   1 -16 3908.32 119.720  15
   3   1 -16 3675.00 113.044   9
   3  -1 -16 3719.13 121.211   9
   1   3 -16 3753.14 124.932   8
  -3   1 -16 3715.83 114.643  10
  -1   3 -16 3820.47 101.217  10
   1   3 -16 3657.89 97.2869   9
  -3  -1 -16 3817.77 119.720  10
  -1   3 -16 3764.69 122.552   8
  -1  -3 -16 3757.98 125.576  14
   3   1 -16 3638.16 97.0455  14
   1  -3 -16 3826.24 121.184  14
   3  -1 -16 3707.45 103.839  14
   3  -1 -16 3742.04 102.640  13
  -3  -1 -16 3559.76 126.931  14
  -3   1 -16 3647.43 128.685  14
   1   3 -16 3686.00 101.754  13
  -1   3 -16 3653.77 110.024  12
   3  -1 -16 3871.42 117.697  12
   1   3 -16 3774.22 116.414  12
  -1   3 -16 3717.14 102.742  13
   1  -3 -16 3710.13 101.802  13
   3   1 -16 3849.86 119.188  12
   3   1 -16 3584.36 111.205  11
   1   3 -16 3716.28 120.712  11
   3   1 -16 3610.64 110.414  10
   3  -1 -16 3661.06 102.547  11
   1   3 -16 3647.29 96.7001  10
   3  -1 -16 3855.00 120.482  10
  -3  -1 -14 5825.10 169.336   5
   3   1 -14 6599.70 194.536   6
   3   1 -14 5835.86 166.696   7
  -3   1 -14 6049.96 184.637   5
   3  -1 -14 6013.34 160.858   7
   1   3 -14 6098.54 170.117   7
  -3   1 -14 5789.39 191.097   6
   3   1 -14 5953.94 201.950   2
   3   1 -14 6217.90 205.518   4
   3  -1 -14 5265.34 194.887   4
   3   1 -14 5779.42 179.046   1
  -1   3 -14 5670.94 189.033   3
   3  -1 -14 5953.48 152.836   1
  -1  -3 -14 5831.27 155.339  20
   1   3 -14 5605.69 161.713  18
   1   3 -14 5874.38 169.939  20
  -1   3 -14 5924.10 171.007  19
  -1   3 -14 6194.97 171.400  20
   3   1 -14 5816.01 166.966  19
   3  -1 -14 5706.71 157.227  19
   1   3 -14 6143.10 172.162  19
   1   3 -14 5937.64 168.097  16
  -3  -1 -14 5779.22 153.401  15
  -3   1 -14 5597.96 158.548  15
  -3   1 -14 5887.56 166.812  17
   3   1 -14 6267.53 170.864  15
   3  -1 -14 5705.86 162.002  16
  -1   3 -14 5669.03 156.166  17
   3   1 -14 6050.84 167.738  16
   1   3 -14 5756.73 168.939  15
  -1   3 -14 5958.24 166.528  16
   3   1 -14 5684.14 155.068   9
  -1   3 -14 5949.69 141.961  10
   1   3 -14 5719.93 166.245   8
  -3   1 -14 5764.06 157.085  10
  -1   3 -14 5806.15 164.625   8
   3  -1 -14 5734.49 163.068   9
   1   3 -14 5770.19 137.964   9
  -3  -1 -14 5891.25 162.888  10
  -3   1 -14 5457.58 154.866   8
  -3  -1 -14 5548.26 168.198  14
   3  -1 -14 5784.81 144.675  14
  -3   1 -14 6256.41 174.505  14
  -1  -3 -14 6062.73 169.987  14
   3   1 -14 5726.47 136.587  14
   1  -3 -14 5803.98 162.509  14
   3  -1 -14 5766.24 146.985  13
   1   3 -14 5782.52 159.645  12
   1   3 -14 5753.53 146.105  13
  -1   3 -14 5836.32 147.512  13
   1  -3 -14 5696.02 146.096  13
   3  -1 -14 6050.65 160.852  12
   3   1 -14 6003.40 162.040  12
  -1   3 -14 5947.77 154.821  12
   1   3 -14 5745.57 136.710  10
   3   1 -14 5549.16 153.249  11
   3  -1 -14 5598.04 142.701  11
   3  -1 -14 5826.48 161.820  10
   1   3 -14 6051.13 165.445  11
  -3   1 -12 837.707 53.6260   5
  -3   1 -12 881.972 59.7819   6
   3   1 -12 806.367 54.6277   6
  -1   3 -12 878.762 46.8960   8
   3  -1 -12 814.544 42.3283   7
   1   3 -12 777.741 45.8111   7
  -3  -1 -12 780.159 44.1935   5
   3   1 -12 885.708 64.1408   2
   3   1 -12 778.302 67.7862   4
   3   1 -12 788.186 53.2611   1
  -1   3 -12 725.352 53.9235   3
   3  -1 -12 731.140 61.9912   4
   3  -1 -12 790.939 35.9448   1
   1   3 -12 787.128 47.4644  19
   3  -1 -12 763.694 39.2325  19
   3   1 -12 757.909 33.8619  18
  -1   3 -12 817.186 46.1380  20
  -1  -3 -12 747.076 37.7713  20
   1   3 -12 811.707 47.1751  20
  -1   3 -12 855.044 48.5950  19
   1   3 -12 733.345 43.7186  18
   1   3 -12 765.989 45.3750  16
  -3  -1 -12 734.202 36.5908  15
   3   1 -12 819.962 46.4587  16
  -3   1 -12 703.666 45.7573  17
  -1   3 -12 808.409 40.2394  17
  -1   3 -12 754.590 44.3648  16
   3   1 -12 849.600 46.6998  15
   3  -1 -12 874.686 44.7528  16
   1   3 -12 792.581 46.3329  15
  -3   1 -12 860.300 40.7147   8
   3  -1 -12 832.461 48.1711   9
   1   3 -12 807.896 28.4936   9
   1   3 -12 832.972 47.4907   8
  -3   1 -12 724.397 39.7292  10
   3   1 -12 806.734 41.9320   9
  -3   1 -12 821.113 50.8740  14
  -1  -3 -12 814.169 52.0745  14
   3  -1 -12 781.482 36.9454  13
   3  -1 -12 794.706 33.2736  14
  -3   1 -12 863.453 40.2773  13
  -3  -1 -12 886.981 54.9035  14
   1  -3 -12 840.613 46.9787  14
  -1   3 -12 811.578 40.3275  12
   3   1 -12 843.366 45.6459  12
   3  -1 -12 829.964 44.6604  12
   1   3 -12 783.084 42.5601  12
   1  -3 -12 775.441 36.0938  13
  -1   3 -12 802.741 38.0709  13
   3   1 -12 822.967 39.1082  11
   3  -1 -12 752.457 30.6806  11
[truncated: 22,727,835 more chars]
